# Supplementary material for: Identification of Key Genes Associated With the Process of Hepatitis B Inflammation and Cancer Transformation by Integrated Bioinformatics Analysis
Source: Front Genet. 2021 Sep 1;12:654517. doi: 10.3389/fgene.2021.654517 (PMC8440810; doi:10.3389/fgene.2021.654517)
Supplement: Supplementary Table 1 — The results of the differential analysis of the GSE83148 data set. [file Table_1.XLSX]

## Sheet: diffTab_GSE83148_logFCcutoff_1_
id	logFC	AveExpr	t	P.Value	adj.P.Val	B	change
KNCN	-1.57397	3.18045	-13.6949	5.47747e-27	1.10502e-22	50.3332	down
RBM42	1.20564	7.45026	13.2086	8.57564e-26	8.65025e-22	47.6814	up
HDAC6	1.23669	9.40519	12.7463	1.18905e-24	5.997e-21	45.1438	up
AKT1	1.30743	7.68787	12.0236	7.41697e-23	2.13757e-19	41.1497	up
RHOB	2.08585	10.8405	11.9301	1.26818e-22	3.19805e-19	40.631	up
UBA1	1.52094	8.66323	11.7167	4.3138e-22	9.66962e-19	39.4467	up
YARS2	-1.04571	5.20685	-11.1633	1.03654e-20	1.60855e-17	36.3692	down
LINC00663	-1.49756	4.89854	-11.124	1.29915e-20	1.87207e-17	36.1505	down
GLYATL1	-1.31379	2.48108	-10.612	2.45829e-19	3.0996e-16	33.302	down
AKIRIN2	1.01725	8.26372	10.0078	7.81194e-18	7.50467e-15	29.9494	up
BANF1	1.18301	7.84776	9.61572	7.28545e-17	6.12402e-14	27.7844	up
PEX19	1.0975	8.37599	9.58549	8.65001e-17	6.71175e-14	27.6179	up
ACTN4	1.03324	8.72195	9.38253	2.73245e-16	2.04164e-13	26.5025	up
TIE1	1.18122	5.9467	8.85294	5.37818e-15	3.09999e-12	23.613	up
FKBP1A	1.26385	8.40362	8.79632	7.37964e-15	4.13547e-12	23.3062	up
JUND	1.30733	9.05609	8.78408	7.90192e-15	4.30847e-12	23.2399	up
AP2M1	1.11559	8.41487	8.64332	1.73112e-14	8.73088e-12	22.4795	up
SUZ12P1	-1.24699	3.70703	-8.4978	3.88196e-14	1.66627e-11	21.6966	down
CFL1	1.03671	11.6885	8.32238	1.02265e-13	3.61948e-11	20.7577	up
PLD3	1.39626	7.14364	8.28211	1.27632e-13	4.32477e-11	20.5429	up
ILF3-DT	-1.33558	5.63601	-8.2807	1.28624e-13	4.32477e-11	20.5354	down
PFN1	1.0455	10.4876	8.25413	1.48843e-13	4.84317e-11	20.3939	up
IGFBP4	1.38352	9.43508	8.2379	1.62717e-13	5.21055e-11	20.3075	up
SDHAF3	-1.14271	6.31621	-8.09481	3.56243e-13	1.05689e-10	19.5482	down
CST3	1.02224	10.084	8.09142	3.62903e-13	1.06105e-10	19.5302	up
C1RL-AS1	-1.12897	4.94841	-7.92861	8.80541e-13	2.19309e-10	18.6715	down
LRRC25	1.17177	5.27901	7.8673	1.22765e-12	2.94841e-10	18.3496	up
SDC3	1.25394	7.79348	7.67822	3.40255e-12	7.00772e-10	17.3623	up
CIDEB	1.01662	10.8483	7.67126	3.53216e-12	7.19776e-10	17.3261	up
ZNF224	-1.28831	5.44633	-7.44599	1.17606e-11	1.97716e-09	16.1618	down
GPX3	1.42526	10.9329	7.15229	5.52955e-11	7.96808e-09	14.6644	up
ADAMTSL4	1.01417	5.35868	7.10295	7.15483e-11	1.0237e-08	14.4153	up
NUDT16	-1.2494	7.00139	-7.09302	7.53488e-11	1.05562e-08	14.3653	down
LENG8	1.31769	6.25072	6.97256	1.40851e-10	1.86943e-08	13.7606	up
WBP2	1.27382	7.27502	6.9566	1.52975e-10	1.99104e-08	13.6808	up
TAPBP	1.05331	8.48667	6.94932	1.58839e-10	2.05412e-08	13.6445	up
PLTP	1.42334	6.48183	6.93707	1.69214e-10	2.16058e-08	13.5833	up
CPLANE2	-1.20231	5.0234	-6.88167	2.25147e-10	2.75279e-08	13.3074	down
CD74	1.80283	10.4919	6.80096	3.40702e-10	3.99612e-08	12.9073	up
LOC100129917	-1.031	2.85487	-6.69601	5.82026e-10	6.3814e-08	12.3903	down
SGMS1	-1.06887	6.53493	-6.55479	1.18935e-09	1.17044e-07	11.7007	down
SH3BGRL3	1.20793	8.04266	6.53564	1.30972e-09	1.2703e-07	11.6077	up
UBXN2A	-1.10067	8.0573	-6.52988	1.34816e-09	1.27824e-07	11.5798	down
TNFAIP2	1.25251	7.24833	6.50418	1.53394e-09	1.42728e-07	11.4552	up
PPP4R4	-1.21105	3.01004	-6.49397	1.61451e-09	1.47381e-07	11.4059	down
PARVG	1.02304	6.42699	6.47406	1.78386e-09	1.58536e-07	11.3097	up
FXYD5	1.10062	7.07579	6.45802	1.93294e-09	1.69544e-07	11.2323	up
LOC100287497	1.21876	4.55603	6.29742	4.29485e-09	3.43827e-07	10.4628	up
IL32	2.42916	8.1365	6.2599	5.16831e-09	4.05702e-07	10.2845	up
NCAM2	-1.61464	2.69067	-6.25515	5.29054e-09	4.08933e-07	10.2619	down
CCDC125	-1.19136	5.21569	-6.18556	7.4462e-09	5.46253e-07	9.93281	down
RTN1	1.28518	4.94437	6.14796	8.94894e-09	6.31244e-07	9.75583	up
METTL7B	1.07707	10.1967	6.07645	1.26749e-08	8.49515e-07	9.42084	up
PLEKHA6	-1.32642	5.84362	-6.01908	1.67331e-08	1.06155e-06	9.15363	down
SLC22A3	-1.16785	6.78272	-5.98483	1.9739e-08	1.21778e-06	8.99475	down
DCAF17	1.09084	5.96173	5.95818	2.24384e-08	1.3801e-06	8.87151	up
ZNF160	-1.18932	7.64161	-5.95013	2.33233e-08	1.42152e-06	8.83432	down
GRTP1	-1.161	8.17646	-5.91643	2.74119e-08	1.63129e-06	8.67905	down
GEN1	-1.13998	6.11515	-5.8951	3.03569e-08	1.77513e-06	8.58098	down
PTGR2	-1.17198	3.58358	-5.85495	3.67619e-08	2.06583e-06	8.39703	down
ZNF721	-1.15597	8.45783	-5.82901	4.15874e-08	2.26752e-06	8.27855	down
KANSL1L	-1.12216	5.58456	-5.74676	6.13706e-08	3.09522e-06	7.90488	down
PARVB	1.28849	5.38274	5.70789	7.3687e-08	3.57347e-06	7.72933	up
MINDY1	-1.06723	7.7934	-5.68264	8.29499e-08	3.90077e-06	7.61571	down
THAP5	-1.03033	6.40075	-5.67723	8.50761e-08	3.99145e-06	7.59143	down
MMD	1.06849	7.79176	5.62465	1.08755e-07	4.9171e-06	7.35588	up
BTG2	1.22564	6.43081	5.60182	1.2094e-07	5.40986e-06	7.25405	up
C8orf44	-1.09409	4.16607	-5.56766	1.41708e-07	6.12128e-06	7.10212	down
HCLS1	1.08092	8.55631	5.51638	1.79586e-07	7.50633e-06	6.8751	up
ARRDC3	-1.33478	7.79104	-5.50916	1.8566e-07	7.73867e-06	6.84323	down
SULT1E1	-1.52701	7.44487	-5.46254	2.29988e-07	9.18768e-06	6.63814	down
NETO2	1.0262	3.56861	5.46041	2.3225e-07	9.24146e-06	6.62876	up
TXNIP	1.04942	9.78049	5.44149	2.5325e-07	9.90129e-06	6.54587	up
HCK	1.11846	6.60732	5.43248	2.63892e-07	1.02775e-05	6.50646	up
PDIA3	-1.09011	9.90394	-5.41284	2.88637e-07	1.10703e-05	6.42066	down
PGF	-1.00401	8.25903	-5.35511	3.75201e-07	1.38886e-05	6.16965	down
ZNF814	-1.28085	3.87962	-5.33864	4.04249e-07	1.48549e-05	6.09831	down
CTSLP8	-1.19853	4.53628	-5.30912	4.61874e-07	1.64336e-05	5.97086	down
RCSD1	1.00317	6.50813	5.23107	6.55607e-07	2.21916e-05	5.63604	up
LCP2	1.10033	7.09538	5.22765	6.65692e-07	2.23939e-05	5.62145	up
P2RY13	1.18037	6.86144	5.18944	7.89285e-07	2.58911e-05	5.45877	up
FCER1G	1.21832	9.05952	5.15867	9.04798e-07	2.90659e-05	5.32834	up
TGFB1	1.22495	5.27463	5.15178	9.3284e-07	2.98716e-05	5.2992	up
GPR37	-1.24493	2.94116	-5.14506	9.61007e-07	3.06277e-05	5.2708	down
PRG4	-1.24596	6.9007	-5.08307	1.26299e-06	3.80659e-05	5.01004	down
HAUS2	-1.09169	8.10326	-5.03679	1.54678e-06	4.4899e-05	4.81672	down
HPR	-1.4668	9.93759	-5.03561	1.5548e-06	4.50023e-05	4.81179	down
FGF14-AS2	-1.00029	5.32289	-4.9651	2.11274e-06	5.83869e-05	4.51956	down
MMP2	1.47099	6.29339	4.95705	2.18763e-06	6.00453e-05	4.48638	up
ABO	1.11959	4.63501	4.93935	2.36143e-06	6.39455e-05	4.41357	up
SLITRK3	-1.15043	4.06612	-4.93235	2.43384e-06	6.53799e-05	4.38481	down
ITPR2	-1.014	8.63025	-4.92338	2.52981e-06	6.76434e-05	4.34798	down
SASH3	1.12827	6.46691	4.92322	2.53151e-06	6.76434e-05	4.34734	up
SLCO4C1	-1.38953	5.61598	-4.92201	2.54477e-06	6.79077e-05	4.34237	down
ZBTB10	-1.02897	6.34019	-4.907	2.71449e-06	7.13979e-05	4.2809	down
BARD1	1.15804	4.62984	4.89365	2.87469e-06	7.48309e-05	4.22632	up
MAB21L2	1.55777	5.03793	4.86193	3.29298e-06	8.38796e-05	4.09706	up
PTPRE	1.05001	6.01446	4.86098	3.30635e-06	8.41139e-05	4.0932	up
SLC25A47	1.18668	9.32605	4.84121	3.59757e-06	9.03828e-05	4.0129	up
PDE4B	1.18951	5.78538	4.84085	3.60299e-06	9.04064e-05	4.01147	up
TRHDE	-1.28727	3.00512	-4.82976	3.77737e-06	9.35026e-05	3.96652	down
S100A11	1.2761	6.99803	4.74423	5.42518e-06	0.00012409	3.62246	up
TPX2	1.22619	5.04378	4.73552	5.62754e-06	0.000127276	3.58767	up
DEPDC1	1.1521	3.59234	4.70322	6.44411e-06	0.00014177	3.45902	up
PVRIG	1.05877	5.0495	4.68387	6.98695e-06	0.000151077	3.38226	up
PLP2	1.08956	6.47912	4.6537	7.92287e-06	0.00016615	3.26299	up
LOC102724449	-1.35791	5.54141	-4.62313	8.99419e-06	0.000184025	3.14271	down
ADA2	1.28973	8.7754	4.6176	9.20246e-06	0.000187148	3.12101	up
SLC25A43	-1.01753	6.18783	-4.55428	1.19443e-05	0.000231473	2.87389	down
OSBPL3	1.2668	4.56499	4.52143	1.36619e-05	0.000256254	2.74667	up
LAIR2	1.02825	3.94392	4.50664	1.45109e-05	0.000268818	2.68961	up
MAML2	1.01664	5.70219	4.4611	1.7457e-05	0.000310837	2.51475	up
KLF4	1.00613	6.87281	4.45575	1.78394e-05	0.000315696	2.49426	up
CD44	1.19254	8.28731	4.45344	1.80063e-05	0.000318052	2.48545	up
SUSD3	-1.02548	6.4011	-4.44812	1.83975e-05	0.00032246	2.46513	down
MAP2K6	-1.11525	6.16393	-4.44201	1.88566e-05	0.000328226	2.44183	down
CCND2	1.3788	6.06604	4.44147	1.88977e-05	0.000328374	2.43977	up
NR1D2	-1.57237	6.41173	-4.31181	3.17231e-05	0.000503923	1.95064	down
CAPN2	1.23989	8.7819	4.29798	3.35045e-05	0.00052765	1.89912	up
HLA-DOA	1.18196	6.24854	4.27305	3.69632e-05	0.000572291	1.80651	up
AFMID	-1.16228	5.7386	-4.26359	3.83621e-05	0.000590326	1.7715	down
ESF1	-1.01852	6.39141	-4.25966	3.89592e-05	0.000599057	1.75695	down
TYMS	2.05298	7.52462	4.25285	4.00124e-05	0.000612915	1.73182	up
FCRL3	1.39043	5.28448	4.24641	4.10359e-05	0.000624798	1.70803	up
KCNJ3	-1.19596	4.53374	-4.23391	4.30915e-05	0.000649722	1.66199	down
CNKSR2	-1.34422	5.10753	-4.22435	4.47302e-05	0.000669991	1.62685	down
ZFPM2	1.2622	5.4896	4.18433	5.22645e-05	0.000757611	1.48033	up
ITK	1.41289	5.3277	4.18003	5.31427e-05	0.00076743	1.46466	up
NOL4	-1.04922	5.52806	-4.14553	6.07221e-05	0.000848343	1.33928	down
BCHE	-1.15409	10.6262	-4.14074	6.18509e-05	0.000859352	1.32197	down
OAS2	1.23007	6.75663	4.13051	6.43341e-05	0.000885923	1.28497	up
TM6SF1	1.18809	4.88492	4.13026	6.43953e-05	0.00088616	1.28408	up
CCNA2	1.24676	4.80422	4.08299	7.71712e-05	0.0010283	1.11409	up
CXCL9	2.64805	8.59456	4.07251	8.0313e-05	0.00106454	1.07663	up
CD2	1.38361	6.02445	4.0516	8.69552e-05	0.00113176	1.00207	up
JAZF1	1.17065	6.38441	4.0447	8.92599e-05	0.0011521	0.97753	up
SPDYE2	-1.08096	5.52877	-4.03138	9.38762e-05	0.00120093	0.93024	down
IGLC1	2.11273	10.5088	4.00748	0.000102734	0.0012829	0.845714	up
MTHFD2	1.48207	5.60982	4.00222	0.00010479	0.00130094	0.827149	up
EGR2	1.22872	3.86067	3.99933	0.000105935	0.00131227	0.816962	up
CDKN1A	1.09607	8.48139	3.99025	0.000109609	0.00135162	0.785018	up
MOGAT1	-1.15122	6.41889	-3.98709	0.000110918	0.00136442	0.773901	down
CCNE2	1.23896	4.15332	3.93381	0.000135341	0.00159764	0.587602	up
SSPN	1.42542	4.59816	3.90917	0.000148294	0.00172133	0.502117	up
SAMD9L	1.08832	6.56352	3.88423	0.000162602	0.00185749	0.416024	up
CXCL10	2.52415	8.56141	3.87066	0.000170928	0.00193507	0.369369	up
FUS	-1.00967	7.32679	-3.86565	0.000174105	0.00196004	0.352166	down
STK39	1.02536	4.62404	3.86049	0.000177431	0.00198678	0.334495	up
ENPP2	1.32485	8.56996	3.8553	0.00018084	0.00201472	0.316722	up
ZNF738	1.05475	4.68483	3.83383	0.000195623	0.002146	0.243376	up
TTPA	-1.08507	6.2186	-3.83148	0.000197308	0.00216096	0.235372	down
MEIOC	-1.06455	4.76478	-3.82253	0.000203856	0.0022087	0.204909	down
DTL	1.65897	4.74427	3.82203	0.000204231	0.00221014	0.203197	up
PHLDA1	1.05921	6.4659	3.81159	0.000212142	0.00227404	0.167748	up
HLA-DMA	1.18736	8.38796	3.78874	0.000230484	0.0024205	0.0904295	up
CD8A	1.5094	6.92193	3.7857	0.000233037	0.00243633	0.0801605	up
LOC101926960	-1.45679	2.60624	-3.77607	0.000241297	0.00250407	0.0477034	down
JAKMIP2	-1.03955	5.87448	-3.77234	0.000244572	0.00252735	0.0351397	down
TOX	1.4156	3.73424	3.76932	0.000247253	0.00254494	0.0249828	up
ADAMTS17	-1.04597	6.04611	-3.75088	0.000264234	0.00268276	-0.0368791	down
BCL2A1	1.24927	4.57278	3.74253	0.000272286	0.00274655	-0.0648287	up
RGS1	1.27133	5.43545	3.73698	0.000277763	0.00278509	-0.0833665	up
LCK	1.15137	6.25154	3.7313	0.000283478	0.00282833	-0.102319	up
IGKC	1.59219	8.89605	3.72759	0.00028727	0.00285627	-0.114686	up
CD69	1.28764	3.82295	3.7254	0.000289533	0.0028717	-0.121989	up
IGLL3P	1.39618	7.11932	3.72509	0.000289854	0.00287347	-0.123018	up
TRIM22	1.13316	9.1879	3.70917	0.000306827	0.00300482	-0.175957	up
NPAS2	1.15499	6.07772	3.68254	0.000337336	0.00322963	-0.264087	up
CPEB3	-1.01284	7.16182	-3.67876	0.000341895	0.00326581	-0.276563	down
PTPN22	1.08394	4.70766	3.65465	0.000372354	0.00348255	-0.355835	up
GPR18	1.15722	5.20304	3.65028	0.000378151	0.00351235	-0.370181	up
PNMA2	1.13144	4.81276	3.63919	0.000393227	0.00361847	-0.40647	up
LONRF2	1.29961	4.35003	3.63372	0.000400871	0.00367098	-0.424338	up
P4HA1	1.12266	7.70444	3.617	0.000425108	0.00385965	-0.478803	up
LINC01554	-2.42384	7.38795	-3.61058	0.00043479	0.00393516	-0.499688	down
GNL3L	-1.03558	5.7675	-3.59998	0.000451219	0.00405474	-0.534077	down
CD27	1.0327	6.01175	3.58432	0.000476552	0.00423336	-0.584704	up
GSN	1.54917	8.82526	3.58324	0.000478355	0.00424471	-0.588202	up
GPNMB	1.48786	9.34961	3.57746	0.000488078	0.00431107	-0.606845	up
NEK2	1.01611	3.1434	3.57138	0.00049851	0.0043802	-0.626435	up
PTTG1	1.01868	6.85263	3.53167	0.000571956	0.00487274	-0.753654	up
APCDD1	1.44925	4.91987	3.53056	0.000574143	0.00488724	-0.757184	up
RRM2	1.93653	6.08733	3.52644	0.000582368	0.0049385	-0.77034	up
SERPINE2	1.08694	7.50631	3.52547	0.000584305	0.00494869	-0.773412	up
SLC7A1	1.13499	5.63786	3.49775	0.000642657	0.00532796	-0.861408	up
GPR88	-2.07507	5.28408	-3.49544	0.000647764	0.00536233	-0.868722	down
ABCB11	-1.32351	5.79063	-3.49021	0.000659452	0.00544345	-0.885243	down
TRAC	1.0703	6.55306	3.48988	0.000660198	0.00544738	-0.886287	up
TRBC1	1.16695	8.0524	3.46482	0.00071909	0.00579581	-0.965187	up
MYOM1	1.22014	5.74093	3.45944	0.000732377	0.00588176	-0.982085	up
COL4A4	1.19444	5.04052	3.45809	0.000735731	0.00589812	-0.986301	up
CNTN3	-1.43208	5.8726	-3.4404	0.000781225	0.00616365	-1.04165	down
TSPAN13	-1.39371	7.79602	-3.43451	0.000796937	0.00625094	-1.06001	down
NUSAP1	1.33483	6.2377	3.40428	0.000882388	0.00675315	-1.15388	up
CSF2RB	1.01986	6.1887	3.39254	0.000917853	0.00696643	-1.19016	up
COL6A2	1.10518	6.36379	3.38133	0.000952935	0.0071692	-1.22469	up
SOX4	1.54907	7.09919	3.37482	0.000973871	0.00728741	-1.24469	up
CACNA2D1	1.02909	4.67095	3.3653	0.0010053	0.00745625	-1.27391	up
PLXNC1	1.3741	5.14064	3.35264	0.00104854	0.00768931	-1.31263	up
SPATA18	1.14646	4.37179	3.34953	0.00105942	0.00774963	-1.32212	up
SLFN12	1.00471	4.18916	3.34952	0.00105946	0.00774963	-1.32215	up
HINT3	-1.00576	7.4524	-3.30854	0.00121319	0.00853675	-1.44661	down
TRAF5	1.02764	4.95354	3.29534	0.00126697	0.00884426	-1.48641	up
KCNK5	-1.01391	7.17768	-3.27441	0.00135686	0.00930115	-1.54926	down
EFEMP1	1.94814	6.4094	3.26598	0.00139472	0.00948977	-1.57448	up
LEPR	1.10751	5.09274	3.21993	0.00161943	0.0106871	-1.71123	up
LOC100190986	-1.16956	6.79323	-3.21277	0.00165729	0.0108623	-1.73236	down
MROH2A	-1.79615	6.35611	-3.20035	0.00172487	0.0111925	-1.76889	down
LINC01410	1.07071	4.64463	3.19979	0.00172798	0.0112055	-1.77054	up
CCL4	1.03083	7.37212	3.18668	0.00180221	0.0116011	-1.80897	up
TMEM154	1.4582	5.7875	3.18394	0.0018181	0.011695	-1.81698	up
CDK1	1.31659	5.14694	3.16905	0.00190675	0.0120737	-1.86045	up
GALK1	-1.10881	7.20531	-3.16192	0.00195057	0.0122512	-1.88118	down
GZMA	1.11011	6.444	3.16022	0.00196119	0.0122798	-1.88613	up
ASB9	-1.11862	6.10051	-3.15208	0.00201262	0.0124893	-1.90974	down
GOLM1	1.36622	6.45885	3.12884	0.00216651	0.0131373	-1.9769	up
RGS4	1.34654	5.08109	3.1217	0.00221597	0.0133767	-1.99746	up
TFEC	1.15191	4.81524	3.11327	0.00227567	0.013627	-2.02167	up
RASGRP1	1.20324	5.00222	3.11228	0.00228281	0.0136495	-2.02452	up
STK17B	1.00231	6.54991	3.0993	0.00237794	0.0140971	-2.06168	up
HPSE	1.02568	5.76087	3.0933	0.00242308	0.0143269	-2.07878	up
COL4A3	1.00266	3.8051	3.09112	0.00243972	0.0143987	-2.08501	up
PAX8-AS1	-1.0817	5.15023	-3.06811	0.00262166	0.01522	-2.15039	down
LOC100507389	-1.05937	10.0405	-3.05739	0.00271065	0.0155619	-2.18071	down
CCR2	1.03741	5.73456	3.03829	0.00287622	0.0162717	-2.23452	up
LAMP3	1.17784	4.68927	3.02282	0.00301702	0.0168836	-2.27786	up
CCL21	1.47419	6.7379	3.01806	0.00306168	0.0170861	-2.29119	up
CCL8	1.28979	5.34298	3.00306	0.00320619	0.0176905	-2.33297	up
MAD2L1	1.21805	4.26064	3.00169	0.00321975	0.017749	-2.33679	up
CCL5	1.0483	7.83039	2.99145	0.00332238	0.0181789	-2.3652	up
GZMK	1.02517	6.85613	2.97254	0.0035199	0.0190083	-2.41746	up
CXCL8	1.73065	4.85342	2.96774	0.00357179	0.0192101	-2.43069	up
ZWINT	1.34169	6.06047	2.95741	0.00368567	0.0197019	-2.45906	up
KBTBD11	-1.01528	6.10788	-2.95589	0.0037028	0.019762	-2.46325	down
CHST4	1.22939	5.83638	2.9112	0.00423751	0.021875	-2.58499	up
POU2AF1	1.34583	4.59208	2.9106	0.00424518	0.0219073	-2.58662	up
SOX9	1.41946	6.31959	2.90219	0.00435355	0.0223198	-2.60933	up
ZMAT3	1.03019	8.03526	2.89422	0.00445868	0.0227375	-2.63083	up
PCLAF	1.10172	6.52609	2.86876	0.0048101	0.0240971	-2.69911	up
DKK3	1.20876	7.07235	2.86572	0.0048537	0.0242673	-2.70723	up
PTGDS	1.24459	8.19279	2.86009	0.00493544	0.0245422	-2.72224	up
FABP5	1.44352	6.58926	2.84815	0.00511295	0.0252136	-2.754	up
ADAMDEC1	1.23495	4.26775	2.83661	0.00529	0.0258653	-2.78457	up
TOP2A	1.34423	4.05378	2.77164	0.00639597	0.0298547	-2.95471	up
EHF	1.34542	6.11987	2.76669	0.00648818	0.0301619	-2.96751	up
CCL19	1.72235	7.11328	2.75968	0.00662112	0.0305875	-2.98564	up
HKDC1	1.91162	5.75235	2.75961	0.00662239	0.0305875	-2.98581	up
KCNN2	-1.68298	7.63044	-2.74682	0.00687118	0.0313973	-3.01876	down
NIBAN1	1.05608	5.3966	2.74556	0.00689623	0.0314832	-3.02201	up
PLEK2	1.16532	7.17855	2.73585	0.00709137	0.0321342	-3.04692	up
SLAMF7	1.19433	5.77143	2.7343	0.00712295	0.0322483	-3.05089	up
RCAN2	1.12627	5.29858	2.71843	0.00745402	0.0333431	-3.09141	up
LPA	-1.14266	7.94006	-2.71069	0.00762069	0.0339351	-3.11112	down
COL5A1	1.02263	6.8306	2.70243	0.00780207	0.0345151	-3.13208	up
CLDN10	1.31741	6.03875	2.68532	0.0081903	0.0357798	-3.17531	up
ND6	-1.05232	6.54641	-2.64743	0.00911307	0.0387918	-3.27017	down
CUX2	-1.16308	7.61112	-2.6152	0.00997091	0.0413981	-3.34992	down
RGCC	1.03271	4.32017	2.61328	0.0100243	0.0415683	-3.35465	up
MGP	1.30525	6.85608	2.61154	0.0100727	0.041724	-3.35891	up
PDGFD	1.01022	6.07989	2.5982	0.0104519	0.0429007	-3.39162	up
SMOC2	1.16332	4.16053	2.58524	0.0108328	0.0442023	-3.42327	up
UHRF1	1.02137	4.3744	2.55263	0.0118466	0.0473535	-3.50223	up
CXCL11	1.8699	4.50551	2.54211	0.0121912	0.0483893	-3.5275	up
