# Supplementary material for: Identification of Key Genes Associated With the Process of Hepatitis B Inflammation and Cancer Transformation by Integrated Bioinformatics Analysis
Source: Front Genet. 2021 Sep 1;12:654517. doi: 10.3389/fgene.2021.654517 (PMC8440810; doi:10.3389/fgene.2021.654517)
Supplement: Supplementary Table 3 — The clinical characteristics of all patients. [file Table_3.XLSX]

## Sheet: TCGA-LIHC_Merge-clinical
A0_Samples	A17_Age	A18_Sex	A19_Height	A1_OS	A20_Weight	A21_BMI	A22_histological_type	A23_Tumor_tissue_site	A2_Event	A3_T	A4_N	A5_M	A6_Stage	A7_Grade	A8_New_Event	A8_New_Event_Time	A8_New_Event_Tissue	A8_New_Event_Type	A9_Cancer_Status	ablations	ablations.ablation.ablation_treatments.ablation_performed_indicator	ablations.ablation.ablation_treatments.ablation_treatment.ablation_type	ablations.ablation.ablation_treatments.ablation_treatment.ablation_type_other	ablations.ablation.ablation_treatments.ablation_treatment.days_to_ablation_performed	ablations.ablation.ablation_treatments.ablation_treatment.lesions_count	ablations.ablation.ablation_treatments.ablation_treatment.treatment_cycles_count	ablations.ablation.bcr_ablation_barcode	ablations.ablation.bcr_ablation_uuid	ablations.ablation.day_of_form_completion	ablations.ablation.embolization_treatments.embolization_performed_indicator	ablations.ablation.embolization_treatments.embolization_treatment.days_to_embolization_performed	ablations.ablation.embolization_treatments.embolization_treatment.embolization_therapy_drug_name	ablations.ablation.embolization_treatments.embolization_treatment.embolization_therapy_drug_name_other	ablations.ablation.embolization_treatments.embolization_treatment.embolization_type	ablations.ablation.embolization_treatments.embolization_treatment.embolizing_agent_utilized	ablations.ablation.embolization_treatments.embolization_treatment.embolizing_agent_utilized_other	ablations.ablation.month_of_form_completion	ablations.ablation.year_of_form_completion	additional_studies	adjacent_hepatic_tissue_inflammation_extent_type	age_at_initial_pathologic_diagnosis	albumin_result_lower_limit	albumin_result_specified_value	albumin_result_upper_limit	bcr_patient_barcode	bcr_patient_uuid	bilirubin_lower_limit	bilirubin_upper_limit	cancer_first_degree_relative
TCGA-DD-A1EA	68	MALE	168	2415	94	33.305	Hepatocellular Carcinoma	Liver	Alive	T2	N0	M0	Stage II	G2	1	754	Liver	Locoregional Recurrence	WITH TUMOR		YES	Radiofrequency Ablation;Radiofrequency Ablation	Not Applicable;Not Applicable	769;1176	1;2	2;2	TCGA-DD-A1EA-A42205	D8522937-A679-4256-A8E3-256EA53BD593	15	NO	Not Available;Not Available	Not Available;Not Available	Not Applicable;Not Applicable	Not Available;Not Available	Not Available;Not Available	Not Applicable;Not Applicable	4	2013		Mild	68	3.5	3.3	5	TCGA-DD-A1EA	8052c374-9435-4588-b970-68565c56dbb7	0.1	0.9	1
TCGA-DD-A4NS	61	FEMALE	167	2456	58	20.7967	Hepatocellular Carcinoma	Liver	Dead	T1	N0	M0	Stage I	G2	1	893	Other, specify	Extrahepatic Recurrence	WITH TUMOR																					None	61	Not Available	Not Available	Not Available	TCGA-DD-A4NS	A6A3F07C-CED4-451B-B2E5-C93E4ED622C1	0.1	0.9	2
TCGA-G3-AAV7	38	MALE	165	361	58	21.3039	Hepatocellular Carcinoma	Liver	Alive	T2	N0	M0	Stage II	G2	0	361			TUMOR FREE																					Mild	38	3.3	4	4.8	TCGA-G3-AAV7	5D259F26-3BEF-4FE4-948B-495183F5F8BE	0	0.9	Not Available
TCGA-5C-AAPD	61	MALE	172	20	69	23.3234	Hepatocholangiocarcinoma (Mixed)	Liver	Alive	T2	N0	M0	Stage II	G1	0	20			TUMOR FREE																					None	61	Not Available	Not Available	Not Available	TCGA-5C-AAPD	7A6162A4-1166-4310-84CD-FFC2B06F124C	Not Available	Not Available	Not Available
TCGA-DD-A73B	72	FEMALE	154	283	74	31.2026	Hepatocellular Carcinoma	Liver	Dead	T1	N0	M0	Stage I	G2	1	240	Liver	Locoregional Recurrence	WITH TUMOR																					Unknown	72	3.5	3.5	5	TCGA-DD-A73B	5449C232-56F1-4E03-9421-ABA3AE180107	0.1	2.1	1
TCGA-DD-A113	55	FEMALE	154	2425	56	23.6128	Hepatocellular Carcinoma	Liver	Alive	T2	N0	M0	Stage II	G3	1	1676	Liver	Intrahepatic Recurrence	WITH TUMOR		YES	Other;Other;Other	percutaneous laser ablation;percutaneous laser ablation;percutaneous laser ablation	1994;2232;2351	1;3;1	1;1;1	TCGA-DD-A113-A43738	EE8FD1C9-41B0-4929-BDE9-08321DBA7EF2	2	NO	Not Available;Not Available;Not Available	Not Available;Not Available;Not Available	Not Applicable;Not Applicable;Not Applicable	Not Available;Not Available;Not Available	Not Available;Not Available;Not Available	Not Applicable;Not Applicable;Not Applicable	6	2013		None	55	3.5	4.3	5	TCGA-DD-A113	aeb17d2b-fa8c-4989-bf3a-d2c74b785455	0.1	0.5	Not Available
TCGA-ED-A5KG	60	FEMALE	160	854	61	23.8281	Hepatocellular Carcinoma	Liver	Alive	T2	N0	M0	Stage II	G2	1	110	Other, specify	Intrahepatic Recurrence	TUMOR FREE																					Severe	60	3.8	6	5.1	TCGA-ED-A5KG	CEBDAFEE-8FFD-4EE2-8DD1-9225E06623C2	0.1	0.4	Not Available
TCGA-DD-A4NL	46	MALE	173	1711	113	37.756	Hepatocellular Carcinoma	Liver	Alive	T1	N0	M0	Stage I	G1	0	1711			TUMOR FREE																					None	46	3.5	4.4	5	TCGA-DD-A4NL	E0067280-2722-46F2-A5A8-352C77B47E38	0.1	0.3	Not Available
TCGA-DD-A73C	65	FEMALE	159	701	49	19.3821	Hepatocellular Carcinoma	Liver	Alive	T3a	N0	M0	Stage IIIA	G1	1	566	Liver	Locoregional Recurrence	TUMOR FREE																					None	65	3.5	4.9	5	TCGA-DD-A73C	79F9331C-9E00-4277-A9D1-7C848E132134	0.1	0.7	1
TCGA-UB-A7ME	51	MALE	165	486	75	27.5482	Hepatocellular Carcinoma	Liver	Alive	T1	NX	MX	Stage I	G2	0	486			TUMOR FREE																					Mild	51	3.5	4.2	4.8	TCGA-UB-A7ME	BE1240F0-34DC-4205-B152-C26F11D28462	0.2	0.6	Not Available
TCGA-ED-A97K	54	MALE	170	6	64	22.1453	Hepatocholangiocarcinoma (Mixed)	Liver	Alive	T3a	N0	M0	Stage IIIA	G2	0	6			TUMOR FREE																					Mild	54	3.8	8	5.1	TCGA-ED-A97K	8778DC9E-A7DB-4464-A8AF-11ADDB5E441A	0.1	1	Not Available
TCGA-DD-A39Y	67	MALE	176	171	85	27.4406	Hepatocellular Carcinoma	Liver	Dead	T1	NX	M0	Stage I	G3	0	171			TUMOR FREE																					None	67	3.5	4	5	TCGA-DD-A39Y	BED1D731-E382-4B80-9604-E6DD68D9C0AB	0.1	1.1	Not Available
TCGA-DD-A115	53	MALE	168	2542	79	27.9904	Hepatocellular Carcinoma	Liver	Dead	T3	N0	M0	Stage IIIA	G2	1	469	Liver	Intrahepatic Recurrence	WITH TUMOR		YES	Other	alcohol ablation	855	Not Available	1	TCGA-DD-A115-A42009	78525079-E6FC-4EFF-9561-63014E747D02	9	YES	1121;1170;1281;1477	Doxorubicin;Doxorubicin;Doxorubicin;Doxorubicin	Not Applicable;Not Applicable;Not Applicable;Not Applicable	Chemoembolization;Chemoembolization;Chemoembolization;Chemoembolization	Other, specify;Not Available;Other, specify;Other, specify	Doxorubicin, mitomycin, and Ivalon;Not Applicable;chemoembolic mixture;chemoembolic mixture	4	2013		None	53	3.5	4.1	5	TCGA-DD-A115	45b566d7-f120-471c-a94a-be7936889f2d	0.1	0.6	Not Available
TCGA-DD-A1EK	64	FEMALE	159	558	97	38.3687	Hepatocellular Carcinoma	Liver	Dead	T4	N0	M1	Stage IVB	G2	1	167	Liver	Locoregional Recurrence	WITH TUMOR		YES	Radiofrequency Ablation	Not Applicable	0	3	1	TCGA-DD-A1EK-A42206	61C165ED-E7E2-41EE-B4E9-C9368BA49FAC	15	YES	286	Not Available	Not Applicable	Chemoembolization	Not Available	Not Applicable	4	2013		Mild	64	3.5	4.3	5	TCGA-DD-A1EK	A5E4412B-0E49-4D86-9CCE-71F440A84048	0.1	0.5	1
TCGA-DD-A1EF	57	FEMALE	164	394	81	30.116	Hepatocellular Carcinoma	Liver	Dead	T1	N0	M0	Stage I	G3	0	394			WITH TUMOR																					Mild	57	3.5	4.5	5	TCGA-DD-A1EF	1c1e8987-676f-417b-b3b4-e0321367df55	0.1	1	9
TCGA-DD-A4NV	61	MALE	179	2398	129	40.2609	Hepatocellular Carcinoma	Liver	Alive	T3	N0	M0	Stage IIIA	G1	0	2398			TUMOR FREE																					None	61	3.5	3.9	5	TCGA-DD-A4NV	8E5CE60B-2EDA-482D-B109-210DF1321AFF	0.1	0.5	1
TCGA-DD-A4NK	80	FEMALE	Not Available	1210	84		Hepatocellular Carcinoma	Liver	Dead	T3	N0	M0	Stage IIIA	G2	1	89	Liver	Intrahepatic Recurrence	WITH TUMOR		NO						TCGA-DD-A4NK-A43137	1C367DCC-24E5-449B-9392-4AC3076FAA2E	13	YES	917	Not Available	Not Applicable	Chemoembolization	Y-90 Therasphere	Not Applicable	5	2013		None	80	3.5	4.1	5	TCGA-DD-A4NK	5B8D04B2-EF40-4216-A3BB-42520EFBE863	0.1	0.5	3
TCGA-DD-A4NH	65	FEMALE	157	917	81	32.8614	Hepatocellular Carcinoma	Liver	Alive	T3b	N0	M0	Stage IIIB	G3	1	161	Lung	Extrahepatic Recurrence	WITH TUMOR																					None	65	3.5	4	5	TCGA-DD-A4NH	4012EA90-5768-4ACC-AF3A-BA954F493DB4	0.1	0.6	1
TCGA-BD-A2L6	69	MALE	168	1363	110	38.9739	Hepatocellular Carcinoma	Liver	Alive	T2	NX	MX		G2	1	415	Liver	Intrahepatic Recurrence	WITH TUMOR																					None	69	3.4	3.7	5	TCGA-BD-A2L6	13A97CEE-76B0-46A1-B728-D87B2248311E	0.3	0.9	Not Available
TCGA-DD-A1EL	23	MALE	182	415	54	16.3024	Hepatocellular Carcinoma	Liver	Dead	T2	N0	M0	Stage II	G3	1		Liver	Intrahepatic Recurrence	WITH TUMOR		NO						TCGA-DD-A1EL-A42231	6CA54E88-D6C5-4F67-B456-159E16441697	15	YES	165	Not Available	Not Applicable	Chemoembolization	Other, specify	PVA particles	4	2013		Mild	23	3.5	4.4	5	TCGA-DD-A1EL	2854ffe8-1f77-497a-bf49-11e0189fee35	0.1	0.5	Not Available
TCGA-BC-A10W	50	MALE	Not Available	91	71		Hepatocellular Carcinoma	Liver	Dead	T4	NX	MX		G3	1				WITH TUMOR																					Not Available	50	3.5	2.8	5	TCGA-BC-A10W	39baf24a-4032-4c23-b3fe-2c50df1881f6	0	1.4	1
TCGA-ED-A7PY	20	FEMALE	156	390	40	16.4366	Hepatocellular Carcinoma	Liver	Alive	T2	NX	M0	Stage II	G3	0	390			TUMOR FREE		YES	Ethanol Injection;Ethanol Injection;Ethanol Injection	Not Applicable;Not Applicable;Not Applicable	20;53;82	Not Available;Not Available;Not Available	Not Available;Not Available;Not Available	TCGA-ED-A7PY-A64278	867D2F96-7949-4978-8BF0-0176298728EF	28	NO	Not Available;Not Available;Not Available	Not Available;Not Available;Not Available	Not Applicable;Not Applicable;Not Applicable	Not Available;Not Available;Not Available	Not Available;Not Available;Not Available	Not Applicable;Not Applicable;Not Applicable	8	2014		Mild	20	Not Available	Not Available	Not Available	TCGA-ED-A7PY	A396E048-5AA0-4D71-96BD-7F4FDF6934AA	0.1	0.6	Not Available
TCGA-DD-A4NR	85	FEMALE	64	9	54	131.836	Hepatocellular Carcinoma	Liver	Dead	T1	N0	M0	Stage I	G3	0	9			Unknown																					Unknown	85	3.5	3.1	5	TCGA-DD-A4NR	52A7F734-DA07-49C5-861D-C70DA37FF959	0.1	0.8	1
TCGA-ED-A66Y	51	FEMALE	160	296	59	23.0469	Hepatocellular Carcinoma	Liver	Dead	T3a	N0	M0	Stage IIIA	G3	0	296			TUMOR FREE																					Mild	51	3.8	6	5.1	TCGA-ED-A66Y	34303CDD-C31C-4B95-9965-2A5513DC322D	0.1	1	Not Available
TCGA-ED-A7PZ	61	MALE	159	6	50	19.7777	Hepatocellular Carcinoma	Liver	Alive	T2	NX	M0	Stage II	G2	0	6			TUMOR FREE																					Mild	61	3.8	4.2	5.1	TCGA-ED-A7PZ	87750E70-3AF7-452A-9AA5-375ACD3843EA	0.1	0.9	Not Available
TCGA-DD-A116	68	MALE	175	1622	73	23.8367	Hepatocellular Carcinoma	Liver	Dead	T3	N0	M0	Stage IIIA	G3	1	828	Other, specify	Extrahepatic Recurrence	TUMOR FREE																					Not Available	68	3.5	4.1	5	TCGA-DD-A116	994347ba-3045-4ade-926f-06420fbd906c	0.1	1.1	0
TCGA-DD-A4NA	67	FEMALE	166	1008	93	33.7495	Hepatocellular Carcinoma	Liver	Alive	T2	N1	M0	Stage IIIC	G3	0	1008			TUMOR FREE																					None	67	Not Available	Not Available	Not Available	TCGA-DD-A4NA	BEE9D6C8-948F-4B76-97CA-B985064249EF	Not Available	Not Available	2
TCGA-ED-A7XP	53	FEMALE	157	400	54	21.9076	Hepatocellular Carcinoma	Liver	Alive	T2	N0	M0	Stage II	G3	1	187	Liver	Locoregional Recurrence	TUMOR FREE		YES	Ethanol Injection	Not Applicable	193	3	Not Available	TCGA-ED-A7XP-A65356	DC5CC86A-6960-47BF-9A87-B47CD01EC180	22	NO	Not Available	Not Available	Not Applicable	Not Available	Not Available	Not Applicable	9	2014		Mild	53	3.8	6.9	5.1	TCGA-ED-A7XP	CCA827CA-0066-497D-83DC-477F3B08EA6D	0.1	0.1	Not Available
TCGA-DD-A4NI	67	MALE	172	816	99	33.464	Hepatocellular Carcinoma	Liver	Alive	T2	NX	M0	Stage II	G2	0	816			TUMOR FREE																					Unknown	67	3.5	4.4	5	TCGA-DD-A4NI	518AA9CC-71CF-4734-9D55-B435DA99D300	0.1	0.6	6
TCGA-ED-A4XI	58	MALE	170	819	55	19.0311	Hepatocellular Carcinoma	Liver	Alive	T2	N0	M0	Stage II	G3	0	819			TUMOR FREE																					None	58	3.8	2.9	5.1	TCGA-ED-A4XI	C52ABAC9-07DA-4B3D-BF8A-2161CACF9682	0.1	1.3	Not Available
TCGA-DD-A11A	67	MALE	156	79	67	27.5312	Hepatocellular Carcinoma	Liver	Alive	T1	N0	M0	Stage I	G3	0	79			Not Available																					None	67	Not Available	Not Available	Not Available	TCGA-DD-A11A	609c82fd-eb3a-46d7-8c09-0cde281a50b3	0.1	3.6	Not Available
TCGA-DD-A73E	66	MALE	172	44	108	36.5062	Hepatocellular Carcinoma	Liver	Alive	T1	N0	M0	Stage I	G1	0	44			TUMOR FREE																					Mild	66	3.5	4.7	5	TCGA-DD-A73E	E0863874-F7B8-49B6-A88B-5AE5F1EC2B15	0.1	0.4	2
TCGA-ED-A459	47	MALE	167	910	51	18.2868	Hepatocellular Carcinoma	Liver	Alive	T2	N0	M0	Stage II	G2	0	910			TUMOR FREE																					Not Available	47	3800	5200	5100	TCGA-ED-A459	56403463-1727-4C23-A709-DE5F168C4073	0.3	1.4	Not Available
TCGA-BD-A3ER	62	MALE	188	1115	111	31.4056	Hepatocellular Carcinoma	Liver	Alive	T2	NX	MX	Stage II	G2	1	226	Liver	Locoregional Recurrence	TUMOR FREE																					Mild	62	3.4	3.9	5	TCGA-BD-A3ER	9457A9A1-3DD1-4D88-B1E1-D20AAE4491DD	0.3	0.7	0
TCGA-DD-A1EI	46	MALE	175	183	69	22.5306	Hepatocellular Carcinoma	Liver	Alive	T1	N0	M0	Stage I	G2	0	183			TUMOR FREE																					Mild	46	3.5	5.1	5	TCGA-DD-A1EI	3acf7438-fd65-442c-8a30-68b6714537f3	0.1	0.7	0
TCGA-G3-AAV6	53	FEMALE	165	65	78	28.6501	Hepatocellular Carcinoma	Liver	Dead	T3a	N0	M0	Stage IIIA	G3	1	44	Liver	Intrahepatic Recurrence	WITH TUMOR																					Severe	53	3.4	3.9	5.2	TCGA-G3-AAV6	A6733FA1-030A-45ED-9C24-0E64164D4998	0	1.6	Not Available
TCGA-DD-A1EB	72	FEMALE	164	2017	57	21.1927	Hepatocellular Carcinoma	Liver	Alive	T1	N0	M0	Stage I	G2	1	505	Liver	Intrahepatic Recurrence	Discrepancy		YES	Ethanol Injection;Ethanol Injection	Not Applicable;Not Applicable	506;731	Not Available;Not Available	Not Available;Not Available	TCGA-DD-A1EB-A42227	59CA7EF7-652C-416A-82B8-14E666059859	15	NO	Not Available;Not Available	Not Available;Not Available	Not Applicable;Not Applicable	Not Available;Not Available	Not Available;Not Available	Not Applicable;Not Applicable	5	2013		None	72	3.5	3.7	5	TCGA-DD-A1EB	68015cc7-d3a1-4c90-b8fb-5d14143d9960	0.1	0.3	1
TCGA-DD-A118	77	FEMALE	169	3437	75	26.2596	Hepatocellular Carcinoma	Liver	Alive	T2	N0	M0	Stage II	G2	1	658	Other, specify	Extrahepatic Recurrence	Not Available																					None	77	3.4	3.4	4.8	TCGA-DD-A118	7d914d07-f250-4c7a-8fa2-df14e708936e	0.1	0.5	Not Available
TCGA-DD-A1EH	23	MALE	179	1495	70	21.847	Hepatocellular Carcinoma	Liver	Alive	T3	N0	M0	Stage III	G3	1	120	Liver	Intrahepatic Recurrence	WITH TUMOR		YES	Radiofrequency Ablation	Not Applicable	126	Not Available	1	TCGA-DD-A1EH-A45785	5BD6AA35-352F-459E-BFCB-FDD1929F1153	22	NO	Not Available	Not Available	Not Applicable	Not Available	Not Available	Not Applicable	7	2013		None	23	3.5	4.7	5	TCGA-DD-A1EH	cab5b264-abab-4bdb-816e-9d2c0ac30629	0.1	1	1
TCGA-MI-A75C	64	MALE	175	291	84	27.4286	Hepatocellular Carcinoma	Liver	Alive	T1	N0	M0	Stage I	G3	0	291			TUMOR FREE																					Not Available	64	3.5	4	4.9	TCGA-MI-A75C	A6C0DEF6-7649-485A-A679-50DAFB5EADE5	0.2	1.1	Not Available
TCGA-DD-A4NP	32	MALE	177	3308	79	25.2163	Hepatocellular Carcinoma	Liver	Alive	T1	N0	M0	Stage I	G3	1	1286	Liver	Intrahepatic Recurrence	WITH TUMOR		YES	Radiofrequency Ablation;Radiofrequency Ablation	Not Applicable;Not Applicable	1309;2807	1;1	1;1	TCGA-DD-A4NP-A49668	06609191-6ABF-403E-B125-A194B805FD89	7	NO	Not Available;Not Available	Not Available;Not Available	Not Applicable;Not Applicable	Not Available;Not Available	Not Available;Not Available	Not Applicable;Not Applicable	10	2013		None	32	3.5	2.4	5	TCGA-DD-A4NP	001887AA-36D0-463F-8BCA-DEC7043B4F2E	0.1	0.7	Not Available
TCGA-ZP-A9CZ	72	MALE	167	706	73	26.1752	Hepatocellular Carcinoma	Liver	Alive	T1	NX	MX		G1	0	706			TUMOR FREE																					Not Available	72	3.5	4.4	5.2	TCGA-ZP-A9CZ	22077056-067D-4DB5-98E5-106778CECA56	0.2	0.5	2
TCGA-DD-A4NJ	54	FEMALE	164	928	88	32.7186	Hepatocellular Carcinoma	Liver	Alive	T2	N0	M0	Stage II	G2	1	549	Liver	Intrahepatic Recurrence	TUMOR FREE		YES	Radiofrequency Ablation	Not Applicable	577	Not Available	1	TCGA-DD-A4NJ-A49652	138B9C68-C27D-4F7F-9EA2-D034888BDB34	7	NO	Not Available	Not Available	Not Applicable	Not Available	Not Available	Not Applicable	10	2013		Mild	54	3.5	4.7	5	TCGA-DD-A4NJ	815DFFB0-0C22-4E05-868C-26E6C553980A	0.1	0.4	1
TCGA-DD-A3A7	67	MALE	188	419	80	22.6347	Hepatocellular Carcinoma	Liver	Dead	T3b	N0	M0	Stage IIIB	G3	1	144	Liver	Intrahepatic Recurrence	WITH TUMOR																					Mild	67	Not Available	Not Available	Not Available	TCGA-DD-A3A7	614C0ECF-6A84-4C86-8706-79BE5BB00991	0.1	0.8	4
TCGA-DD-A1EJ	71	FEMALE	154	1005	64	26.986	Hepatocellular Carcinoma	Liver	Dead	T1	N1	M0	Stage IIIC	G2	1	263	Liver	Intrahepatic Recurrence	WITH TUMOR		NO						TCGA-DD-A1EJ-A42216	CB81B953-600C-4EA2-A887-9AC76DF2AC04	15	YES	277;300;424;495;760	Not Available;Not Available;Other;Other;Other	Not Applicable;Not Applicable;Doxorubicin/mitomycin;Doxorubicin/mitomycin;chemoembolic mixture	Radioembolization;Radioembolization;Chemoembolization;Chemoembolization;Chemoembolization	Y-90 Therasphere;Y-90 Therasphere;Not Available;Not Available;Not Available	Not Applicable;Not Applicable;Not Applicable;Not Applicable;Not Applicable	4	2013		Mild	71	3.2	3.5	5	TCGA-DD-A1EJ	52292ffc-0902-4d97-b461-20723987a177	0.1	0.7	1
TCGA-DD-A4NG	77	MALE	164	802	94	34.9494	Hepatocellular Carcinoma	Liver	Dead	T3a	NX	M0	Stage IIIA	G2	1	430	Liver	Intrahepatic Recurrence	WITH TUMOR																					None	77	3.5	4.5	5	TCGA-DD-A4NG	89791F8F-DC06-4A04-B166-AFBFD6CF53DE	0.1	0.5	1
TCGA-DD-A119	40	MALE	160	223	58	22.6562	Hepatocellular Carcinoma	Liver	Dead	T3a	N0	M1	Stage IV	G3	0	223			Not Available																					None	40	3.5	3.9	5	TCGA-DD-A119	66c6f413-b7a8-4d7c-9e1d-c4fb257b9e5c	0.1	1.6	2
TCGA-DD-A73G	73	FEMALE	155	3478	44	18.3143	Hepatocellular Carcinoma	Liver	Alive	T1	N0	M0	Stage I	G3	0	3478			TUMOR FREE																					None	73	3.5	3.2	5	TCGA-DD-A73G	4774367C-5D8F-4B23-934A-E6D33A89DCA8	0.1	0.5	1
TCGA-DD-A11B	73	MALE	181	14	134	40.9023	Hepatocellular Carcinoma	Liver	Dead	T1	N0	M0	Stage I	G2	0	14			TUMOR FREE																					Mild	73	3.5	3.9	5	TCGA-DD-A11B	1b1b1af0-b19b-4086-b1b7-669fa0b88235	0.1	1.6	Not Available
TCGA-ED-A66X	35	MALE	170	406	61	21.1073	Hepatocellular Carcinoma	Liver	Alive	T3a	N0	M0	Stage IIIA	G3	1	124	Liver	Intrahepatic Recurrence	TUMOR FREE																					Mild	35	3.8	4.7	5.1	TCGA-ED-A66X	B75CA9E4-A474-4960-9343-C8E9524CD096	0.1	9	Not Available
TCGA-DD-AA3A	81	FEMALE	151	410	60	26.3146	Hepatocholangiocarcinoma (Mixed)	Liver	Dead	T1	N0	MX	Stage I	G4	0	410			TUMOR FREE																					None	81	3.5	4.9	5	TCGA-DD-AA3A	56ABD1C1-8F22-4856-8B0A-73D7E092BDB3	0.1	0.8	1
TCGA-DD-A73A	71	MALE	174	728	102	33.6901	Hepatocellular Carcinoma	Liver	Alive	T1	N0	M0	Stage I	G2	0	728			TUMOR FREE																					Mild	71	3.5	4.4	5	TCGA-DD-A73A	B6C0266A-CF34-464A-808D-1D3C28DC90F2	0.1	1.2	Not Available
TCGA-DD-A1EG	76	MALE	168	1372	82	29.0533	Hepatocellular Carcinoma	Liver	Dead	T1	N0	M0	Stage I	G3	1	875	Liver	Intrahepatic Recurrence	WITH TUMOR		NO						TCGA-DD-A1EG-A43855	3171B121-F52B-4493-B41C-B53451B22CD5	4	YES	1034;1070;1156;1198	Other;Other;Other;Other	TheraSpere infusion;chemoembolic mixture;chemoembolic mixture;chemoembolic mixture	Chemoembolization;Chemoembolization;Chemoembolization;Chemoembolization	Y-90 Therasphere;Not Available;Not Available;Not Available	Not Applicable;Not Applicable;Not Applicable;Not Applicable	6	2013		Mild	76	3.5	4.2	5	TCGA-DD-A1EG	6C79F64B-63FE-46F5-BF7B-77208231B0F2	0.1	0.7	1
TCGA-DD-A11C	69	MALE	186	662	123	35.5532	Hepatocellular Carcinoma	Liver	Alive	T1	N0	M0	Stage I	G3	0	662			TUMOR FREE																					None	69	3.5	3.6	5	TCGA-DD-A11C	023a1ad1-fb16-437e-9806-5063b47f76bd	0.1	2.3	1
TCGA-DD-A39X	78	FEMALE	152	1694	48	20.7756	Hepatocellular Carcinoma	Liver	Dead	T1	NX	M0	Stage I	G2	1	1032	Liver	Intrahepatic Recurrence	WITH TUMOR		YES	Radiofrequency Ablation	Not Applicable	1039	1	1	TCGA-DD-A39X-A42569	23D1697E-FE5C-4B31-9308-534FE20BB62E	25	NO	Not Available	Not Available	Not Applicable	Not Available	Not Available	Not Applicable	4	2013		None	78	3.5	4.1	5	TCGA-DD-A39X	0D0A10B4-7B99-4043-A129-89844F258156	0.1	0.5	2
TCGA-2Y-A9GX	68	MALE	175	2442	104	33.9592	Hepatocellular Carcinoma	Liver	Alive	T1	NX	MX	Stage I	G2	1	2133	Liver	Locoregional Recurrence	WITH TUMOR																					None	68	3.5	4.3	5	TCGA-2Y-A9GX	D6C2C6CE-3483-4FE5-AEF6-E40419F728CF	0.2	0.4	Not Available
TCGA-DD-A3A6	72	FEMALE	175	3258	52	16.9796	Hepatocellular Carcinoma	Liver	Dead	T2	N0	M0	Stage II	G2	0	3258			TUMOR FREE																					None	72	3.5	4.3	5	TCGA-DD-A3A6	C4C4820B-6F4C-4CDD-B233-4D22F5933FD9	0.1	0.4	Not Available
TCGA-DD-A1ED	68	MALE	168	2301	85	30.1162	Hepatocellular Carcinoma	Liver	Alive	T1	N0	M0	Stage I	G1	0	2301			TUMOR FREE																					None	68	3.5	4.2	5	TCGA-DD-A1ED	0ff6364a-e6f4-47ca-a7e7-14705bf0a8df	0.1	0.8	Not Available
TCGA-ED-A7PX	48	FEMALE	161	6	43	16.5889	Hepatocellular Carcinoma	Liver	Alive	T2	NX	M0	Stage II	G3	0	6			TUMOR FREE																					None	48	Not Available	Not Available	Not Available	TCGA-ED-A7PX	470D52B8-3D74-4789-B714-B9869A96657B	0.1	0.9	Not Available
TCGA-DD-A3A8	75	MALE	177	11	99	31.6001	Hepatocellular Carcinoma	Liver	Dead	T2	N0	M0	Stage II	G2	0	11			TUMOR FREE																					None	75	Not Available	Not Available	Not Available	TCGA-DD-A3A8	69D6881B-9E9A-407B-8B02-BAD5FC2455BF	0.1	1	3
[truncated: 157 more columns]

## Sheet: 工作表3
A0_Samples	A17_Age	A18_Sex	A19_Height	A1_OS	A20_Weight	A21_BMI	A22_histological_type	A23_Tumor_tissue_site	A2_Event	A3_T	A4_N	A5_M	A6_Stage	A7_Grade	A8_New_Event	A8_New_Event_Time	A8_New_Event_Tissue	A8_New_Event_Type	A9_Cancer_Status	days_to_death	days_to_last_followup	ethnicity	fibrosis_ishak_score	follow_ups.follow_up.bcr_followup_barcode	follow_ups.follow_up.bcr_followup_uuid	follow_ups.follow_up.day_of_form_completion	follow_ups.follow_up.days_to_death	follow_ups.follow_up.days_to_last_followup	follow_ups.follow_up.followup_case_report_form_submission_reason	follow_ups.follow_up.lost_follow_up	follow_ups.follow_up.month_of_form_completion	follow_ups.follow_up.new_tumor_events.new_tumor_event.additional_pharmaceutical_therapy	follow_ups.follow_up.new_tumor_events.new_tumor_event.additional_radiation_therapy	follow_ups.follow_up.new_tumor_events.new_tumor_event.days_to_new_tumor_event_additional_surgery_procedure	follow_ups.follow_up.new_tumor_events.new_tumor_event.days_to_new_tumor_event_after_initial_treatment	follow_ups.follow_up.new_tumor_events.new_tumor_event.days_to_new_tumor_event_transplant	follow_ups.follow_up.new_tumor_events.new_tumor_event.new_neoplasm_event_occurrence_anatomic_site	follow_ups.follow_up.new_tumor_events.new_tumor_event.new_neoplasm_event_type	gender	height	histological_type	history_hepato_carcinoma_risk_factors.hist_hepato_carc_fact	history_hepato_carcinoma_risk_factors.hist_hepato_carcinoma_risk	inter_norm_ratio_lower_limit	intern_norm_ratio_upper_limit	month_of_form_completion	neoplasm_histologic_grade	new_tumor_events.new_tumor_event_after_initial_treatment	other_dx
TCGA-DD-A1EA	68	MALE	168	2415	94	33.305	Hepatocellular Carcinoma	Liver	Alive	T2	N0	M0	Stage II	G2	1	754	Liver	Locoregional Recurrence	WITH TUMOR	Not Applicable	2415	NOT HISPANIC OR LATINO	1,2 - Portal Fibrosis	TCGA-DD-A1EA-F42204	D57AFF97-ACA4-4F7C-858C-BA2B10F73B53	15	Not Applicable	2415	Not Available	NO	4	NO	NO	Not Available	754	Not Available	Liver	Locoregional Recurrence	MALE	168	Hepatocellular Carcinoma	Hepatitis B	smoking	8.3	10.8	5	G2	Not Available	No
TCGA-DD-A4NS	61	FEMALE	167	2456	58	20.7967	Hepatocellular Carcinoma	Liver	Dead	T1	N0	M0	Stage I	G2	1	893	Other, specify	Extrahepatic Recurrence	WITH TUMOR	2456	Not Available	NOT HISPANIC OR LATINO	0 - No Fibrosis	TCGA-DD-A4NS-F49671	3FECE32A-D425-4DFA-BD49-6E67DE340C78	7	2456	Not Available	Not Available	NO	10	NO;YES	NO;YES	913;Not Available	893;1091	Not Available;Not Available	Bone;Bone	Extrahepatic Recurrence;Extrahepatic Recurrence	FEMALE	167	Hepatocellular Carcinoma	Alcohol consumption	Not Available	8.4	12	2	G2	YES	No
TCGA-G3-AAV7	38	MALE	165	361	58	21.3039	Hepatocellular Carcinoma	Liver	Alive	T2	N0	M0	Stage II	G2	0	361			TUMOR FREE	Not Applicable	92	NOT HISPANIC OR LATINO	5 - Nodular Formation and Incomplete Cirrhosis	TCGA-G3-AAV7-F67249	D5C36D39-DD0E-4691-A2EC-4DB0B847A268	3	Not Applicable	361	Not Available	NO	11	Not Available	Not Available	Not Available	Not Available	Not Available	Not Available	Not Available	MALE	165	Hepatocellular Carcinoma	Hepatitis B	Not Available	0.9	1.1	7	G2	NO	No
TCGA-5C-AAPD	61	MALE	172	20	69	23.3234	Hepatocholangiocarcinoma (Mixed)	Liver	Alive	T2	N0	M0	Stage II	G1	0	20			TUMOR FREE	Not Applicable	20	NOT HISPANIC OR LATINO	Not Available	TCGA-5C-AAPD-F68938	11AFD471-1D53-4782-86E2-D911E42E9AB7	23	Not Applicable	20	Not Available	NO	12	Not Available	Not Available	Not Available	Not Available	Not Available	Not Available	Not Available	MALE	172	Hepatocholangiocarcinoma (Mixed)	Hepatitis B	Not Available	Not Available	Not Available	6	G1	NO	No
TCGA-DD-A73B	72	FEMALE	154	283	74	31.2026	Hepatocellular Carcinoma	Liver	Dead	T1	N0	M0	Stage I	G2	1	240	Liver	Locoregional Recurrence	WITH TUMOR	283	Not Available	HISPANIC OR LATINO	6 - Established Cirrhosis																FEMALE	154	Hepatocellular Carcinoma	Alpha-1 Antitrypsin Deficiency;Other	Gilbert's syndrome.	0.8	1.2	9	G2	YES	No
TCGA-DD-A113	55	FEMALE	154	2425	56	23.6128	Hepatocellular Carcinoma	Liver	Alive	T2	N0	M0	Stage II	G3	1	1676	Liver	Intrahepatic Recurrence	WITH TUMOR	Not Applicable	1678	NOT HISPANIC OR LATINO	0 - No Fibrosis	TCGA-DD-A113-F38777	008714FB-854E-48F9-AA5A-6376B6ACAAFC	21	Not Applicable	2425	Not Available	NO	12	NO	NO	1678	1676	Not Available	Liver	Intrahepatic Recurrence	FEMALE	154	Hepatocellular Carcinoma	Other	Smoking	0.9	1.2	12	G3	Not Available	No
TCGA-ED-A5KG	60	FEMALE	160	854	61	23.8281	Hepatocellular Carcinoma	Liver	Alive	T2	N0	M0	Stage II	G2	1	110	Other, specify	Intrahepatic Recurrence	TUMOR FREE	Not Applicable	6	NOT HISPANIC OR LATINO	Not Available	TCGA-ED-A5KG-F56100;TCGA-ED-A5KG-F70201	B639EE2D-31D8-4683-8CDD-4127B1DFA397;5AB06D2C-2313-4079-B523-F51916E05816	27;30	Not Applicable;Not Applicable	482;854	Not Available;Not Available	NO;NO	1;3	NO;NO;Not Available	NO;NO;Not Available	Not Available;Not Available;Not Available	110;110;Not Available	Not Available;Not Available;Not Available	Other, specify;Not Available;Not Available	New Primary Tumor;Intrahepatic Recurrence;Not Available	FEMALE	160	Hepatocellular Carcinoma	No History of Primary Risk Factors	Not Available	0.3	1.3	5	G2	NO	No
TCGA-DD-A4NL	46	MALE	173	1711	113	37.756	Hepatocellular Carcinoma	Liver	Alive	T1	N0	M0	Stage I	G1	0	1711			TUMOR FREE	Not Applicable	1711	NOT HISPANIC OR LATINO	0 - No Fibrosis	TCGA-DD-A4NL-F49656;TCGA-DD-A4NL-F59645;TCGA-DD-A4NL-F59644	B210A260-1AC2-47ED-A109-FBE4F7810D1B;830C1787-4544-4218-8101-5418C0C85759;62E6FCC5-E450-49B3-8CBE-80757071734F	7;17;16	Not Applicable;Not Applicable;Not Applicable	1711;1711;Not Available	Not Available;Not Available;Not Available	NO;YES;YES	10;5;7	Not Available;Not Available;None	Not Available;Not Available;None	Not Available;Not Available;None	Not Available;Not Available;None	Not Available;Not Available;None	Not Available;Not Available;None	Not Available;Not Available;None	MALE	173	Hepatocellular Carcinoma	Alcohol consumption;Other	Tobacco use	Not Available	Not Available	2	G1	NO	No
TCGA-DD-A73C	65	FEMALE	159	701	49	19.3821	Hepatocellular Carcinoma	Liver	Alive	T3a	N0	M0	Stage IIIA	G1	1	566	Liver	Locoregional Recurrence	TUMOR FREE	Not Applicable	230	NOT HISPANIC OR LATINO	0 - No Fibrosis	TCGA-DD-A73C-F66595	3F61663B-224C-497A-92C1-A4D8C4FE8EF9	21	Not Applicable	701	Not Available	NO	10	NO	NO	Not Available	566	Not Available	Liver	Locoregional Recurrence	FEMALE	159	Hepatocellular Carcinoma	No History of Primary Risk Factors	Not Available	9.5	13.8	9	G1	NO	No
TCGA-UB-A7ME	51	MALE	165	486	75	27.5482	Hepatocellular Carcinoma	Liver	Alive	T1	NX	MX	Stage I	G2	0	486			TUMOR FREE	Not Applicable	486	NOT HISPANIC OR LATINO	1,2 - Portal Fibrosis	TCGA-UB-A7ME-F67165	2FF3898B-1205-45EB-BDC9-FDF6B99416E2	31	Not Applicable	486	Not Available	NO	10	Not Available	Not Available	Not Available	Not Available	Not Available	Not Available	Not Available	MALE	165	Hepatocellular Carcinoma	Hepatitis B	Not Available	0.9	1.2	8	G2	NO	No
TCGA-ED-A97K	54	MALE	170	6	64	22.1453	Hepatocholangiocarcinoma (Mixed)	Liver	Alive	T3a	N0	M0	Stage IIIA	G2	0	6			TUMOR FREE	Not Applicable	6	NOT HISPANIC OR LATINO	Not Available	TCGA-ED-A97K-F68560	E9A8575A-7B0E-48B7-97D3-980FBD644315	2	Not Applicable	Not Available	Not Available	YES	12								MALE	170	Hepatocholangiocarcinoma (Mixed)	Alcohol consumption	Not Available	0.3	1.3	4	G2	NO	No
TCGA-DD-A39Y	67	MALE	176	171	85	27.4406	Hepatocellular Carcinoma	Liver	Dead	T1	NX	M0	Stage I	G3	0	171			TUMOR FREE	171	Not Available	NOT HISPANIC OR LATINO	0 - No Fibrosis	TCGA-DD-A39Y-F42701	8A1FFED2-8F3F-4458-9850-1043AA6876C6	27	171	Not Available	Not Available	NO	4	Not Available	Not Available	Not Available	Not Available	Not Available	Not Available	Not Available	MALE	176	Hepatocellular Carcinoma	No History of Primary Risk Factors	Not Available	8.4	12	1	G3	Not Available	No
TCGA-DD-A115	53	MALE	168	2542	79	27.9904	Hepatocellular Carcinoma	Liver	Dead	T3	N0	M0	Stage IIIA	G2	1	469	Liver	Intrahepatic Recurrence	WITH TUMOR	2542	Not Available	Not Available	0 - No Fibrosis	TCGA-DD-A115-F38780	6D6B8B11-0E91-402C-8665-65BDC1A5738E	21	2542	Not Available	Not Available	NO	12	YES	NO	Not Available	469	Not Available	Liver	Intrahepatic Recurrence	MALE	168	Hepatocellular Carcinoma	Alcohol consumption	Smoking	Not Available	Not Available	12	G2	Not Available	No
TCGA-DD-A1EK	64	FEMALE	159	558	97	38.3687	Hepatocellular Carcinoma	Liver	Dead	T4	N0	M1	Stage IVB	G2	1	167	Liver	Locoregional Recurrence	WITH TUMOR	558	Not Available	NOT HISPANIC OR LATINO	0 - No Fibrosis	TCGA-DD-A1EK-F42001	2AA7B806-A0E6-4200-BA48-E19624E72226	9	558	Not Available	Not Available	NO	4	YES;YES	NO;NO	Not Available;Not Available	167;167	Not Available;Not Available	Liver;Lung	Locoregional Recurrence;Extrahepatic Recurrence	FEMALE	159	Hepatocellular Carcinoma	Other	tobacco, birth control bills	8.3	10.8	4	G2	YES	No
TCGA-DD-A1EF	57	FEMALE	164	394	81	30.116	Hepatocellular Carcinoma	Liver	Dead	T1	N0	M0	Stage I	G3	0	394			WITH TUMOR	394	Not Available	NOT HISPANIC OR LATINO	3,4 - Fibrous Speta	TCGA-DD-A1EF-F42200	47AD5204-D003-453C-87E7-016B94CE33E3	15	394	Not Available	Not Available	NO	4	Not Available	Not Available	Not Available	Not Available	Not Available	Not Available	Not Available	FEMALE	164	Hepatocellular Carcinoma	No History of Primary Risk Factors	Not Available	8.4	12	5	G3	Not Available	No
TCGA-DD-A4NV	61	MALE	179	2398	129	40.2609	Hepatocellular Carcinoma	Liver	Alive	T3	N0	M0	Stage IIIA	G1	0	2398			TUMOR FREE	Not Applicable	2018	NOT HISPANIC OR LATINO	0 - No Fibrosis	TCGA-DD-A4NV-F49672;TCGA-DD-A4NV-F59879	11005FB2-2123-4D31-B39F-3E1DAB367DB9;F5CE02EC-9A4D-4024-A8AF-51FE5C6B10AC	7;22	Not Applicable;Not Applicable	2018;2398	Not Available;Not Available	NO;NO	10;5	Not Available;Not Available	Not Available;Not Available	Not Available;Not Available	Not Available;Not Available	Not Available;Not Available	Not Available;Not Available	Not Available;Not Available	MALE	179	Hepatocellular Carcinoma	Non-Alcoholic Fatty Liver Disease;Other	morbid obesity, tobacco use	8.4	12	2	G1	NO	No
TCGA-DD-A4NK	80	FEMALE	Not Available	1210	84		Hepatocellular Carcinoma	Liver	Dead	T3	N0	M0	Stage IIIA	G2	1	89	Liver	Intrahepatic Recurrence	WITH TUMOR	1210	Not Available	NOT HISPANIC OR LATINO	0 - No Fibrosis	TCGA-DD-A4NK-F49654	3B07113D-0015-423D-B1AF-4700EA72F6A0	7	1210	Not Available	Not Available	NO	10	NO	NO	Not Available	89	Not Available	Liver	Intrahepatic Recurrence	FEMALE	Not Available	Hepatocellular Carcinoma	No History of Primary Risk Factors	Not Available	8.4	12	2	G2	YES	No
TCGA-DD-A4NH	65	FEMALE	157	917	81	32.8614	Hepatocellular Carcinoma	Liver	Alive	T3b	N0	M0	Stage IIIB	G3	1	161	Lung	Extrahepatic Recurrence	WITH TUMOR	Not Applicable	433	NOT HISPANIC OR LATINO	1,2 - Portal Fibrosis	TCGA-DD-A4NH-F49649;TCGA-DD-A4NH-F59474	AB79378E-6DC6-4F2B-A6F3-FF5F52C59424;9122BEBA-FE08-46D3-BD54-0EFD58463A47	7;13	Not Applicable;Not Applicable	690;917	Not Available;Not Available	NO;NO	10;5	YES;YES	NO;NO	Not Available;Not Available	161;161	Not Available;Not Available	Lung;Lung	Extrahepatic Recurrence;Extrahepatic Recurrence	FEMALE	157	Hepatocellular Carcinoma	Alcohol consumption	Not Available	9.5	13.8	1	G3	YES	No
TCGA-BD-A2L6	69	MALE	168	1363	110	38.9739	Hepatocellular Carcinoma	Liver	Alive	T2	NX	MX		G2	1	415	Liver	Intrahepatic Recurrence	WITH TUMOR	Not Applicable	289	Not Available	3,4 - Fibrous Speta	TCGA-BD-A2L6-F34562	7100607E-DF74-4EB4-BB49-0BFE00C91360	23	Not Applicable	1363	Not Available	NO	8	YES	NO	Not Available	415	Not Available	Liver	Intrahepatic Recurrence	MALE	168	Hepatocellular Carcinoma	Alcohol consumption	Not Available	0.8	1.2	2	G2	Not Available	No
TCGA-DD-A1EL	23	MALE	182	415	54	16.3024	Hepatocellular Carcinoma	Liver	Dead	T2	N0	M0	Stage II	G3	1		Liver	Intrahepatic Recurrence	WITH TUMOR	415	Not Available	NOT HISPANIC OR LATINO	0 - No Fibrosis	TCGA-DD-A1EL-F42229	307DC566-5815-4352-96AB-67938D531924	15	415	Not Available	Not Available	NO	4	NO	NO	Not Available	Discrepancy	Not Available	Liver	Intrahepatic Recurrence	MALE	182	Hepatocellular Carcinoma	Hepatitis B	Not Available	8.3	10.8	5	G3	Not Available	No
TCGA-BC-A10W	50	MALE	Not Available	91	71		Hepatocellular Carcinoma	Liver	Dead	T4	NX	MX		G3	1				WITH TUMOR	91	Not Available	NOT HISPANIC OR LATINO	Not Available	TCGA-BC-A10W-F9925	DFF9929C-73A0-48E4-BE05-674DE1169CFD	4	91	Not Available	Not Available	Not Available	4	Not Available	Not Available	Not Available	Not Available	Not Available	Not Available	No New Tumor Event	MALE	Not Available	Hepatocellular Carcinoma	Hepatitis B	Not Available	Not Available	Not Available	3	G3	Not Available	No
TCGA-ED-A7PY	20	FEMALE	156	390	40	16.4366	Hepatocellular Carcinoma	Liver	Alive	T2	NX	M0	Stage II	G3	0	390			TUMOR FREE	Not Applicable	6	NOT HISPANIC OR LATINO	Not Available	TCGA-ED-A7PY-F62651	179AF171-BB74-4E36-94BD-CF78404AEBE3	23	Not Applicable	390	Not Available	NO	7	Not Available	Not Available	Not Available	Not Available	Not Available	Not Available	Not Available	FEMALE	156	Hepatocellular Carcinoma	No History of Primary Risk Factors	Not Available	0.3	1.3	1	G3	NO	No
TCGA-DD-A4NR	85	FEMALE	64	9	54	131.836	Hepatocellular Carcinoma	Liver	Dead	T1	N0	M0	Stage I	G3	0	9			Unknown	9	Not Available	NOT HISPANIC OR LATINO	6 - Established Cirrhosis	TCGA-DD-A4NR-F49670	08BD39FD-EC68-4463-BA07-501E827F5A14	7	9	Not Available	Not Available	NO	10	Not Available	Not Available	Not Available	Not Available	Not Available	Not Available	Not Available	FEMALE	64	Hepatocellular Carcinoma	Other	primary biliary cirrhosis	8.4	12	2	G3	NO	No
TCGA-ED-A66Y	51	FEMALE	160	296	59	23.0469	Hepatocellular Carcinoma	Liver	Dead	T3a	N0	M0	Stage IIIA	G3	0	296			TUMOR FREE	Not Applicable	7	NOT HISPANIC OR LATINO	Not Available	TCGA-ED-A66Y-F56839	93D0CCCE-6B24-4723-9D0A-1044968CE3FB	24	296	Not Available	Not Available	NO	2	Not Available	Not Available	Not Available	Not Available	Not Available	Not Available	Not Available	FEMALE	160	Hepatocellular Carcinoma	No History of Primary Risk Factors	Not Available	0.3	1.3	7	G3	NO	No
TCGA-ED-A7PZ	61	MALE	159	6	50	19.7777	Hepatocellular Carcinoma	Liver	Alive	T2	NX	M0	Stage II	G2	0	6			TUMOR FREE	Not Applicable	6	NOT HISPANIC OR LATINO	Not Available	TCGA-ED-A7PZ-F62652	159B662E-4A38-4712-AF7F-DF219D242D9B	30	Not Applicable	Not Available	Not Available	YES	9								MALE	159	Hepatocellular Carcinoma	No History of Primary Risk Factors	Not Available	0.3	1.3	1	G2	NO	No
TCGA-DD-A116	68	MALE	175	1622	73	23.8367	Hepatocellular Carcinoma	Liver	Dead	T3	N0	M0	Stage IIIA	G3	1	828	Other, specify	Extrahepatic Recurrence	TUMOR FREE	1622	Not Available	NOT HISPANIC OR LATINO	3,4 - Fibrous Speta	TCGA-DD-A116-F38781	01D5AC9B-C9B0-4E53-81ED-A6D15C578596	21	1622	Not Available	Not Available	NO	12	NO	YES	1023	828	Not Available	Other, specify	Extrahepatic Recurrence	MALE	175	Hepatocellular Carcinoma	Hepatitis B	Not Available	Not Available	Not Available	12	G3	Not Available	No
TCGA-DD-A4NA	67	FEMALE	166	1008	93	33.7495	Hepatocellular Carcinoma	Liver	Alive	T2	N1	M0	Stage IIIC	G3	0	1008			TUMOR FREE	Not Applicable	1008	NOT HISPANIC OR LATINO	5 - Nodular Formation and Incomplete Cirrhosis	TCGA-DD-A4NA-F49640	7A528F0A-12F2-413B-99E5-BCDEF8D66562	7	Not Applicable	1008	Not Available	YES	10	Not Available	Not Available	Not Available	Not Available	Not Available	Not Available	Not Available	FEMALE	166	Hepatocellular Carcinoma	No History of Primary Risk Factors	Not Available	8.3	10.8	12	G3	NO	No
TCGA-ED-A7XP	53	FEMALE	157	400	54	21.9076	Hepatocellular Carcinoma	Liver	Alive	T2	N0	M0	Stage II	G3	1	187	Liver	Locoregional Recurrence	TUMOR FREE	Not Applicable	6	NOT HISPANIC OR LATINO	Not Available	TCGA-ED-A7XP-F65353	AAFBABFB-C294-463D-AEDC-DA3212EB9795	22	Not Applicable	400	Not Available	NO	9	NO	NO	Not Available	187	Not Available	Liver	Locoregional Recurrence	FEMALE	157	Hepatocellular Carcinoma	No History of Primary Risk Factors	Not Available	0.3	1.3	12	G3	NO	No
TCGA-DD-A4NI	67	MALE	172	816	99	33.464	Hepatocellular Carcinoma	Liver	Alive	T2	NX	M0	Stage II	G2	0	816			TUMOR FREE	Not Applicable	328	NOT HISPANIC OR LATINO	0 - No Fibrosis	TCGA-DD-A4NI-F49650;TCGA-DD-A4NI-F59476	B2385095-16B5-453E-9FA2-8C8BADB46F91;C8B81494-E953-4665-AC7A-A1E744B51ED8	7;13	Not Applicable;Not Applicable	561;816	Not Available;Not Available	NO;YES	10;5	Not Available;Not Available	Not Available;Not Available	Not Available;Not Available	Not Available;Not Available	Not Available;Not Available	Not Available;Not Available	Not Available;Not Available	MALE	172	Hepatocellular Carcinoma	Alcohol consumption;Non-Alcoholic Fatty Liver Disease	tobacco	9.5	13.8	1	G2	NO	Yes
TCGA-ED-A4XI	58	MALE	170	819	55	19.0311	Hepatocellular Carcinoma	Liver	Alive	T2	N0	M0	Stage II	G3	0	819			TUMOR FREE	Not Applicable	6	NOT HISPANIC OR LATINO	Not Available	TCGA-ED-A4XI-F49352;TCGA-ED-A4XI-F68085	528AB9BE-1822-426E-8270-DC7086676CFB;85C4313F-62B7-414E-A215-C9C7B597F514	7;13	Not Applicable;Not Applicable	386;819	Not Available;Not Available	NO;NO	10;11	Not Available;Not Available	Not Available;Not Available	Not Available;Not Available	Not Available;Not Available	Not Available;Not Available	Not Available;Not Available	Not Available;Not Available	MALE	170	Hepatocellular Carcinoma	No History of Primary Risk Factors	Not Available	0.3	1.3	3	G3	NO	No
TCGA-DD-A11A	67	MALE	156	79	67	27.5312	Hepatocellular Carcinoma	Liver	Alive	T1	N0	M0	Stage I	G3	0	79			Not Available	Not Applicable	79	NOT HISPANIC OR LATINO	0 - No Fibrosis	TCGA-DD-A11A-F38784	B2EE0E18-7BB7-499A-8924-D97A6C24850E	21	Not Applicable	79	Not Available	YES	12	Not Available	Not Available	Not Available	Not Available	Not Available	Not Available	Not Available	MALE	156	Hepatocellular Carcinoma	Other	HBcAB total (+), HBsAg (-), HBcIgm Ab (-)	Not Available	Not Available	12	G3	Not Available	No
TCGA-DD-A73E	66	MALE	172	44	108	36.5062	Hepatocellular Carcinoma	Liver	Alive	T1	N0	M0	Stage I	G1	0	44			TUMOR FREE	Not Applicable	44	NOT HISPANIC OR LATINO	0 - No Fibrosis	TCGA-DD-A73E-F66598	FDB54AF8-2B1A-4773-9793-0580F2B42055	21	Not Applicable	44	Not Available	YES	10	Not Available	Not Available	Not Available	Not Available	Not Available	Not Available	Not Available	MALE	172	Hepatocellular Carcinoma	Alcohol consumption;Non-Alcoholic Fatty Liver Disease	Not Available	9.5	13.8	9	G1	NO	No
TCGA-ED-A459	47	MALE	167	910	51	18.2868	Hepatocellular Carcinoma	Liver	Alive	T2	N0	M0	Stage II	G2	0	910			TUMOR FREE	Not Applicable	7	NOT HISPANIC OR LATINO	Not Available	TCGA-ED-A459-F45970;TCGA-ED-A459-F68559	DFA39EE4-A425-4A78-8E06-F44E256DA704;3C1E3539-1032-4FB7-9211-307A78AC80C4	26;26	Not Applicable;Not Applicable	408;910	Not Available;Not Available	NO;NO	7;11	Not Available;Not Available	Not Available;Not Available	Not Available;Not Available	Not Available;Not Available	Not Available;Not Available	Not Available;Not Available	Not Available;Not Available	MALE	167	Hepatocellular Carcinoma	Unknown	Not Available	0.9	1.3	1	G2	NO	No
TCGA-BD-A3ER	62	MALE	188	1115	111	31.4056	Hepatocellular Carcinoma	Liver	Alive	T2	NX	MX	Stage II	G2	1	226	Liver	Locoregional Recurrence	TUMOR FREE	Not Applicable	146	NOT HISPANIC OR LATINO	6 - Established Cirrhosis	TCGA-BD-A3ER-F68681	33F6553F-51F4-47A2-8C2C-613FE356F3AF	10	Not Applicable	1115	Not Available	NO	12	NO	NO	Not Available	226	Not Available	Liver	Locoregional Recurrence	MALE	188	Hepatocellular Carcinoma	Hemochromatosis	Alcohol Consumption	0.8	1.2	3	G2	Not Available	Yes
TCGA-DD-A1EI	46	MALE	175	183	69	22.5306	Hepatocellular Carcinoma	Liver	Alive	T1	N0	M0	Stage I	G2	0	183			TUMOR FREE	Not Applicable	183	NOT HISPANIC OR LATINO	6 - Established Cirrhosis	TCGA-DD-A1EI-F42222	94B7ECA9-3FBF-41E0-B938-1DF33B9A9857	15	Not Applicable	183	Not Available	YES	4	Not Available	Not Available	Not Available	Not Available	Not Available	Not Available	Not Available	MALE	175	Hepatocellular Carcinoma	Hepatitis B	cirrhosis	8.3	10.8	5	G2	Not Available	No
TCGA-G3-AAV6	53	FEMALE	165	65	78	28.6501	Hepatocellular Carcinoma	Liver	Dead	T3a	N0	M0	Stage IIIA	G3	1	44	Liver	Intrahepatic Recurrence	WITH TUMOR	65	Not Available	NOT HISPANIC OR LATINO	0 - No Fibrosis	TCGA-G3-AAV6-F65959	C38EC073-1A6B-4191-9EFD-1CBFB2A494DF	1	65	Not Available	Not Available	NO	10	NO	NO	Not Available	44	Not Available	Liver	Intrahepatic Recurrence	FEMALE	165	Hepatocellular Carcinoma	No History of Primary Risk Factors	Not Available	0.8	1.2	7	G3	YES	No
TCGA-DD-A1EB	72	FEMALE	164	2017	57	21.1927	Hepatocellular Carcinoma	Liver	Alive	T1	N0	M0	Stage I	G2	1	505	Liver	Intrahepatic Recurrence	Discrepancy	Not Applicable	2017	Not Available	0 - No Fibrosis	TCGA-DD-A1EB-F42225	2FF823AA-7C05-434E-B6E7-8F7462BEF223	15	Not Applicable	2017	Not Available	YES	4	NO;NO	NO;NO	Not Available;Not Available	505;729	Not Available;Not Available	Liver;Liver	Intrahepatic Recurrence;Locoregional Recurrence	FEMALE	164	Hepatocellular Carcinoma	Other	smoking	8.4	12	5	G2	Not Available	No
TCGA-DD-A118	77	FEMALE	169	3437	75	26.2596	Hepatocellular Carcinoma	Liver	Alive	T2	N0	M0	Stage II	G2	1	658	Other, specify	Extrahepatic Recurrence	Not Available	Not Applicable	693	NOT HISPANIC OR LATINO	0 - No Fibrosis	TCGA-DD-A118-F38782	0D3A8B0E-063C-4E95-B302-6ED5A25821E1	21	Not Applicable	3437	Not Available	NO	12	NO	NO	659	658	Not Available	Other, specify	Extrahepatic Recurrence	FEMALE	169	Hepatocellular Carcinoma	Not Available	Not Available	Not Available	Not Available	12	G2	Not Available	No
TCGA-DD-A1EH	23	MALE	179	1495	70	21.847	Hepatocellular Carcinoma	Liver	Alive	T3	N0	M0	Stage III	G3	1	120	Liver	Intrahepatic Recurrence	WITH TUMOR	Not Applicable	1036	NOT HISPANIC OR LATINO	3,4 - Fibrous Speta	TCGA-DD-A1EH-F42567	343DEC20-1DC4-4B49-802D-86E849463D82	24	Not Applicable	1495	Not Available	NO	4	YES;YES	NO;NO	Not Available;Not Available	120;120	Not Available;Not Available	Liver;Lung	Intrahepatic Recurrence;Extrahepatic Recurrence	MALE	179	Hepatocellular Carcinoma	Hepatitis B	Not Available	9.5	13.8	5	G3	Not Available	No
TCGA-MI-A75C	64	MALE	175	291	84	27.4286	Hepatocellular Carcinoma	Liver	Alive	T1	N0	M0	Stage I	G3	0	291			TUMOR FREE	Not Applicable	291	NOT HISPANIC OR LATINO	Not Available	TCGA-MI-A75C-F62894	AC9F7997-0678-4880-B23C-70E15517EE92	28	Not Applicable	291	Not Available	YES	7	Not Available	Not Available	Not Available	Not Available	Not Available	Not Available	Not Available	MALE	175	Hepatocellular Carcinoma	Hepatitis C	Not Available	Not Available	Not Available	11	G3	NO	No
TCGA-DD-A4NP	32	MALE	177	3308	79	25.2163	Hepatocellular Carcinoma	Liver	Alive	T1	N0	M0	Stage I	G3	1	1286	Liver	Intrahepatic Recurrence	WITH TUMOR	Not Applicable	2849	NOT HISPANIC OR LATINO	0 - No Fibrosis	TCGA-DD-A4NP-F49666;TCGA-DD-A4NP-F59646	649F6B5A-D02F-4C66-A53E-895842E0D95E;60E9D29E-9C36-41D2-AE6C-C10E66ECE9BC	7;17	Not Applicable;Not Applicable	3104;3308	Not Available;Not Available	NO;NO	10;5	NO;NO;NO;NO	NO;NO;NO;NO	Not Available;Not Available;Not Available;Not Available	1286;2742;1286;2742	Not Available;Not Available;Not Available;Not Available	Liver;Liver;Liver;Liver	Intrahepatic Recurrence;Locoregional Recurrence;Intrahepatic Recurrence;Locoregional Recurrence	MALE	177	Hepatocellular Carcinoma	No History of Primary Risk Factors	Not Available	8.4	12	2	G3	YES	No
TCGA-ZP-A9CZ	72	MALE	167	706	73	26.1752	Hepatocellular Carcinoma	Liver	Alive	T1	NX	MX		G1	0	706			TUMOR FREE	Not Applicable	706	NOT HISPANIC OR LATINO	3,4 - Fibrous Speta	TCGA-ZP-A9CZ-F57754	12DFA8BD-8EB7-4676-ABC2-F1B2CF93CA73	28	Not Applicable	706	Not Available	NO	3	Not Available	Not Available	Not Available	Not Available	Not Available	Not Available	Not Available	MALE	167	Hepatocellular Carcinoma	Hepatitis B	Not Available	9.6	12.6	3	G1	NO	No
TCGA-DD-A4NJ	54	FEMALE	164	928	88	32.7186	Hepatocellular Carcinoma	Liver	Alive	T2	N0	M0	Stage II	G2	1	549	Liver	Intrahepatic Recurrence	TUMOR FREE	Not Applicable	458	NOT HISPANIC OR LATINO	1,2 - Portal Fibrosis	TCGA-DD-A4NJ-F49651;TCGA-DD-A4NJ-F59477	AADA9289-F661-4045-BF22-309A78F40ED6;42CB47E5-0ECF-49E7-B6AD-3142BDCCB277	7;13	Not Applicable;Not Applicable	760;928	Not Available;Not Available	NO;NO	10;5	NO;NO	NO;NO	Not Available;Not Available	553;549	Not Available;Not Available	Liver;Liver	Intrahepatic Recurrence;Intrahepatic Recurrence	FEMALE	164	Hepatocellular Carcinoma	Non-Alcoholic Fatty Liver Disease	Not Available	9.5	13.8	2	G2	NO	No
TCGA-DD-A3A7	67	MALE	188	419	80	22.6347	Hepatocellular Carcinoma	Liver	Dead	T3b	N0	M0	Stage IIIB	G3	1	144	Liver	Intrahepatic Recurrence	WITH TUMOR	419	Not Available	Unknown	0 - No Fibrosis	TCGA-DD-A3A7-F42004	E21AE0B6-1747-43F4-86F6-8426E00ED875	9	419	Not Available	Not Available	NO	4	YES	NO	Not Available	144	Not Available	Liver	Intrahepatic Recurrence	MALE	188	Hepatocellular Carcinoma	Alcohol consumption;Other	tobacco	8.4	12	4	G3	YES	No
TCGA-DD-A1EJ	71	FEMALE	154	1005	64	26.986	Hepatocellular Carcinoma	Liver	Dead	T1	N1	M0	Stage IIIC	G2	1	263	Liver	Intrahepatic Recurrence	WITH TUMOR	Not Applicable	887	NOT HISPANIC OR LATINO	0 - No Fibrosis	TCGA-DD-A1EJ-F42209	90900509-D9C8-46F1-ABC5-E5C6C01A03F8	15	1005	Not Available	Not Available	NO	4	YES	NO	Not Available	263	Not Available	Liver	Intrahepatic Recurrence	FEMALE	154	Hepatocellular Carcinoma	No History of Primary Risk Factors	Not Available	8.3	10.8	5	G2	Not Available	No
TCGA-DD-A4NG	77	MALE	164	802	94	34.9494	Hepatocellular Carcinoma	Liver	Dead	T3a	NX	M0	Stage IIIA	G2	1	430	Liver	Intrahepatic Recurrence	WITH TUMOR	Not Applicable	445	NOT HISPANIC OR LATINO	Unknown	TCGA-DD-A4NG-F49648	6BA2BBF5-A838-491F-863A-92AD1AEEC638	7	802	Not Available	Not Available	NO	10	Unknown	Unknown	Not Available	430	Not Available	Liver	Locoregional Recurrence	MALE	164	Hepatocellular Carcinoma	Alcohol consumption	Not Available	8.3	10.8	1	G2	YES	No
TCGA-DD-A119	40	MALE	160	223	58	22.6562	Hepatocellular Carcinoma	Liver	Dead	T3a	N0	M1	Stage IV	G3	0	223			Not Available	223	Not Available	NOT HISPANIC OR LATINO	0 - No Fibrosis	TCGA-DD-A119-F38783	135F37D9-7890-4633-A645-875906BC10CA	21	223	Not Available	Not Available	NO	12	Not Available	Not Available	Not Available	Not Available	Not Available	Not Available	Not Available	MALE	160	Hepatocellular Carcinoma	Hepatitis B	Not Available	Not Available	Not Available	12	G3	Not Available	No
TCGA-DD-A73G	73	FEMALE	155	3478	44	18.3143	Hepatocellular Carcinoma	Liver	Alive	T1	N0	M0	Stage I	G3	0	3478			TUMOR FREE	Not Applicable	3071	NOT HISPANIC OR LATINO	0 - No Fibrosis	TCGA-DD-A73G-F66600	5494C426-A7D0-4933-BFCC-BA73F85026D4	21	Not Applicable	3478	Not Available	NO	10	Not Available	Not Available	Not Available	Not Available	Not Available	Not Available	Not Available	FEMALE	155	Hepatocellular Carcinoma	No History of Primary Risk Factors	Not Available	8.4	12	10	G3	NO	No
TCGA-DD-A11B	73	MALE	181	14	134	40.9023	Hepatocellular Carcinoma	Liver	Dead	T1	N0	M0	Stage I	G2	0	14			TUMOR FREE	14	Not Available	NOT HISPANIC OR LATINO	6 - Established Cirrhosis	TCGA-DD-A11B-F38785	2B54DE46-7BF8-4E8A-902A-F85839DC3BE3	21	14	Not Available	Not Available	NO	12	Not Available	Not Available	Not Available	Not Available	Not Available	Not Available	Not Available	MALE	181	Hepatocellular Carcinoma	Non-Alcoholic Fatty Liver Disease	Not Available	8.4	12	12	G2	Not Available	No
TCGA-ED-A66X	35	MALE	170	406	61	21.1073	Hepatocellular Carcinoma	Liver	Alive	T3a	N0	M0	Stage IIIA	G3	1	124	Liver	Intrahepatic Recurrence	TUMOR FREE	Not Applicable	6	NOT HISPANIC OR LATINO	Not Available	TCGA-ED-A66X-F56838	40296676-2917-4796-96F2-2EEF075840B5	24	Not Applicable	406	Not Available	NO	2	NO	Unknown	124	124	Not Available	Liver	Intrahepatic Recurrence	MALE	170	Hepatocellular Carcinoma	Alcohol consumption	Not Available	0.3	1.3	7	G3	YES	No
TCGA-DD-AA3A	81	FEMALE	151	410	60	26.3146	Hepatocholangiocarcinoma (Mixed)	Liver	Dead	T1	N0	MX	Stage I	G4	0	410			TUMOR FREE	410	Not Available	NOT HISPANIC OR LATINO	0 - No Fibrosis																FEMALE	151	Hepatocholangiocarcinoma (Mixed)	No History of Primary Risk Factors	Not Available	0.9	1.2	5	G4	Unknown	No
TCGA-DD-A73A	71	MALE	174	728	102	33.6901	Hepatocellular Carcinoma	Liver	Alive	T1	N0	M0	Stage I	G2	0	728			TUMOR FREE	Not Applicable	334	NOT HISPANIC OR LATINO	3,4 - Fibrous Speta	TCGA-DD-A73A-F66593	91AAB170-0FA3-4936-95AD-B603FEA6F8EC	21	Not Applicable	728	Not Available	NO	10	Not Available	Not Available	Not Available	Not Available	Not Available	Not Available	Not Available	MALE	174	Hepatocellular Carcinoma	Alcohol consumption	Not Available	9.5	13.8	9	G2	NO	No
TCGA-DD-A1EG	76	MALE	168	1372	82	29.0533	Hepatocellular Carcinoma	Liver	Dead	T1	N0	M0	Stage I	G3	1	875	Liver	Intrahepatic Recurrence	WITH TUMOR	1372	Not Available	NOT HISPANIC OR LATINO	1,2 - Portal Fibrosis	TCGA-DD-A1EG-F42003	643FFA7A-4953-46BF-9B9B-DEB26E2ABBB7	9	1372	Not Available	Not Available	NO	4	NO;YES	NO;NO	880;Not Available	875;1006	Not Available;Not Available	Liver;Liver	Intrahepatic Recurrence;Intrahepatic Recurrence	MALE	168	Hepatocellular Carcinoma	Alcohol consumption;Non-Alcoholic Fatty Liver Disease	Not Available	8.4	12	4	G3	YES	No
TCGA-DD-A11C	69	MALE	186	662	123	35.5532	Hepatocellular Carcinoma	Liver	Alive	T1	N0	M0	Stage I	G3	0	662			TUMOR FREE	Not Applicable	662	NOT HISPANIC OR LATINO	0 - No Fibrosis	TCGA-DD-A11C-F38786	3C9E4CD1-2B50-40E4-A6FF-B08D0F112AA0	21	Not Applicable	662	Not Available	YES	12	Not Available	Not Available	Not Available	Not Available	Not Available	Not Available	Not Available	MALE	186	Hepatocellular Carcinoma	Not Available	Not Available	Not Available	Not Available	12	G3	Not Available	No
TCGA-DD-A39X	78	FEMALE	152	1694	48	20.7756	Hepatocellular Carcinoma	Liver	Dead	T1	NX	M0	Stage I	G2	1	1032	Liver	Intrahepatic Recurrence	WITH TUMOR	1694	Not Available	NOT HISPANIC OR LATINO	0 - No Fibrosis	TCGA-DD-A39X-F42568	08417BFB-D2A4-4757-865B-C453C3C5FB2F	24	1694	Not Available	Not Available	NO	4	NO	NO	Not Available	1032	Not Available	Liver	Intrahepatic Recurrence	FEMALE	152	Hepatocellular Carcinoma	No History of Primary Risk Factors	Not Available	8.4	12	1	G2	Not Available	No
TCGA-2Y-A9GX	68	MALE	175	2442	104	33.9592	Hepatocellular Carcinoma	Liver	Alive	T1	NX	MX	Stage I	G2	1	2133	Liver	Locoregional Recurrence	WITH TUMOR	Not Applicable	2442	NOT HISPANIC OR LATINO	Unknown	TCGA-2Y-A9GX-F69170	4D97DAB1-99B1-40BB-95B1-BB86EDEEFA5F	30	Not Applicable	2442	Not Available	NO	12	NO	NO	Not Available	2133	Not Available	Liver	Locoregional Recurrence	MALE	175	Hepatocellular Carcinoma	Alcohol consumption	Not Available	8.3	11.5	11	G2	YES	No
TCGA-DD-A3A6	72	FEMALE	175	3258	52	16.9796	Hepatocellular Carcinoma	Liver	Dead	T2	N0	M0	Stage II	G2	0	3258			TUMOR FREE	3258	Not Available	NOT HISPANIC OR LATINO	0 - No Fibrosis	TCGA-DD-A3A6-F42703	791E8328-55D8-4487-9C71-8D3B2A7C5173	27	3258	Not Available	Not Available	NO	4	Not Available	Not Available	Not Available	Not Available	Not Available	Not Available	Not Available	FEMALE	175	Hepatocellular Carcinoma	No History of Primary Risk Factors	Not Available	8.4	12	1	G2	Not Available	No
TCGA-DD-A1ED	68	MALE	168	2301	85	30.1162	Hepatocellular Carcinoma	Liver	Alive	T1	N0	M0	Stage I	G1	0	2301			TUMOR FREE	Not Applicable	1629	NOT HISPANIC OR LATINO	0 - No Fibrosis	TCGA-DD-A1ED-F42202	2691A76E-77FC-40EC-877C-CFD8682EA033	15	Not Applicable	2301	Not Available	NO	4	Not Available	Not Available	Not Available	Not Available	Not Available	Not Available	Not Available	MALE	168	Hepatocellular Carcinoma	Alcohol consumption	tattoos	8.4	12	5	G1	Not Available	No
TCGA-ED-A7PX	48	FEMALE	161	6	43	16.5889	Hepatocellular Carcinoma	Liver	Alive	T2	NX	M0	Stage II	G3	0	6			TUMOR FREE	Not Applicable	6	NOT HISPANIC OR LATINO	Not Available	TCGA-ED-A7PX-F62650	3F42CEC0-C66C-475C-B9B6-81F1AFD1086C	30	Not Applicable	Not Available	Not Available	YES	9								FEMALE	161	Hepatocellular Carcinoma	No History of Primary Risk Factors	Not Available	Not Available	Not Available	1	G3	NO	No
TCGA-DD-A3A8	75	MALE	177	11	99	31.6001	Hepatocellular Carcinoma	Liver	Dead	T2	N0	M0	Stage II	G2	0	11			TUMOR FREE	11	Not Available	NOT HISPANIC OR LATINO	0 - No Fibrosis	TCGA-DD-A3A8-F42570	B5CBCD8F-052A-42CB-9E3B-B3AE6A01008F	24	11	Not Available	Not Available	NO	4	Not Available	Not Available	Not Available	Not Available	Not Available	Not Available	Not Available	MALE	177	Hepatocellular Carcinoma	No History of Primary Risk Factors	Not Available	Not Available	Not Available	1	G2	Not Available	Yes
[truncated: 47 more columns]
