# Supplementary material for: Identification of Key Genes Associated With the Process of Hepatitis B Inflammation and Cancer Transformation by Integrated Bioinformatics Analysis
Source: Front Genet. 2021 Sep 1;12:654517. doi: 10.3389/fgene.2021.654517 (PMC8440810; doi:10.3389/fgene.2021.654517)
Supplement: Supplementary Table 4 — The results of DEGs analysis of TCGA. [file Table_4.XLSX]

## Sheet: Count_sig_deg_Tumor-vs-Normal-s
id	logFC	logCPM	PValue	FDR	change
KLHL30-AS1	-7.99097	1.04986	3.11e-19	1.88e-14	down
CLEC1B	-5.86449	2.00389	7.06e-22	4.27e-17	down
ASS1P2	-5.63548	-0.75294	4.85e-59	2.93e-54	down
MARCO	-5.58733	4.33139	1.2e-32	7.25e-28	down
CLEC4G	-5.41952	3.43631	9.29e-25	5.61e-20	down
CLEC4M	-5.15417	2.089	4.83e-13	2.91e-08	down
BMP10	-4.98777	-1.68462	2.38e-14	1.43e-09	down
CYP2C19	-4.92132	1.20427	6.92e-28	4.18e-23	down
FCN2	-4.87829	3.37418	4.68e-20	2.83e-15	down
CRHBP	-4.79721	3.99208	2.32e-25	1.4e-20	down
KRT16P1	-4.78588	-3.30625	1.94e-11	1.17e-06	down
GDF2	-4.66032	1.74758	6.92e-09	0.000412418	down
RNU6-520P	-4.621	-4.86617	6.87e-10	4.11e-05	down
RD3L	-4.59349	-3.96136	3.27e-24	1.98e-19	down
FCN3	-4.49274	4.89951	4.93e-28	2.98e-23	down
STAB2	-4.47876	2.4995	9.07e-27	5.48e-22	down
NDST3	-4.45294	-1.44999	6.09e-19	3.68e-14	down
RFPL4AP6	-4.26344	-4.38975	1.5e-20	9.05e-16	down
BMPER	-4.2539	1.10349	1.68e-20	1.02e-15	down
KRT16P2	-4.20443	-3.11649	1.53e-07	0.0090468	down
RFPL1	-4.19864	-4.2758	2.62e-17	1.58e-12	down
LINC01093	-4.12791	2.79308	2.61e-18	1.58e-13	down
CYP26A1	-4.11561	2.19795	6.98e-15	4.21e-10	down
RPTN	-4.09639	-4.71376	1.3e-08	0.000774062	down
FGF23	-4.03807	-3.13805	1.88e-11	1.13e-06	down
COLEC10	-3.99389	2.44029	1.53e-22	9.25e-18	down
CFP	-3.96163	3.10658	1.64e-40	9.91e-36	down
TIMD4	-3.92969	0.919507	4.18e-18	2.53e-13	down
GPR182	-3.90204	0.79435	6.28e-23	3.8e-18	down
CYP1A2	-3.73021	7.20217	2.86e-08	0.00170061	down
CD5L	-3.6881	4.2318	2.27e-14	1.37e-09	down
PZP	-3.66136	4.29686	2.04e-10	1.22e-05	down
SMUG1P1	-3.64948	-0.24795	2.19e-08	0.00130134	down
HHIP	-3.64516	1.98877	4.35e-11	2.61e-06	down
LINC01920	-3.5681	-4.23078	1.87e-07	0.0110549	down
AMHR2	-3.56051	-2.14308	4.98e-18	3.01e-13	down
HAMP	-3.55063	6.33994	3.1e-10	1.86e-05	down
MT1E	-3.53021	7.27536	2.14e-13	1.29e-08	down
KRT1	-3.52415	-0.904664	5.87e-07	0.0344232	down
KCNN2	-3.51189	2.01913	2.32e-17	1.4e-12	down
VIPR1	-3.47658	2.69251	6.33e-21	3.82e-16	down
TCTEX1D1	-3.43111	0.228563	2.97e-19	1.79e-14	down
LINC00907	-3.43066	-1.51034	3.83e-17	2.31e-12	down
NAT2	-3.39927	3.57262	3.7e-13	2.23e-08	down
PCA3	-3.38162	-4.45553	1.27e-07	0.00748936	down
MT2P1	-3.33544	0.61119	3.26e-14	1.97e-09	down
LYVE1	-3.31528	2.95488	2.88e-27	1.74e-22	down
CCBE1	-3.31278	0.990227	8e-15	4.82e-10	down
IGFALS	-3.3096	5.67369	4.15e-15	2.5e-10	down
NTF3	-3.30949	0.297715	1.51e-22	9.11e-18	down
NUDT10	-3.30104	-2.44852	2.03e-15	1.22e-10	down
LINC01507	-3.30076	-4.1448	1.3e-08	0.000774922	down
NXF3	-3.2986	-1.60509	1.42e-17	8.6e-13	down
APOF	-3.27679	6.52892	4.44e-16	2.68e-11	down
FAM183DP	-3.22613	-4.52159	4.72e-14	2.84e-09	down
PTH1R	-3.21845	2.36809	6.56e-26	3.97e-21	down
IL13RA2	-3.19177	0.342869	2.09e-12	1.25e-07	down
PRPF38AP1	-3.18116	-4.02068	4.98e-07	0.0292079	down
OIT3	-3.17114	4.43993	2.29e-29	1.38e-24	down
S100A12	-3.17008	-2.18187	5.15e-15	3.11e-10	down
MT1F	-3.13058	5.84349	1.55e-08	0.000922717	down
LRAT	-3.12757	1.54338	3.46e-23	2.09e-18	down
C21orf62	-3.1166	-2.89268	1.14e-18	6.9e-14	down
GPM6A	-3.10212	0.95923	7.92e-14	4.77e-09	down
ITLN1	-3.09308	-0.24847	6.11e-09	0.000364031	down
DBH	-3.08477	3.23088	2.46e-15	1.49e-10	down
CXCL14	-3.07336	3.27291	8e-08	0.00473619	down
MT1X	-3.06915	7.72581	2.61e-11	1.56e-06	down
MT2A	-3.06331	9.18699	1.47e-14	8.84e-10	down
COL6A6	-3.04994	-1.27769	2.52e-21	1.52e-16	down
TTC36	-3.04038	4.44634	1.45e-08	0.000863487	down
DNASE1L3	-3.0307	4.57392	5.68e-19	3.43e-14	down
ECM1	-3.02428	3.82536	4.18e-31	2.53e-26	down
LINC01863	-3.01137	-3.46783	7.52e-11	4.51e-06	down
LYPD2	-2.99168	-2.41835	1.42e-08	0.000841963	down
MT1XP1	-2.98877	-1.06129	4.4e-11	2.64e-06	down
LINC01818	-2.96426	-3.26487	2.3e-12	1.38e-07	down
CCL23	-2.96085	-1.22364	2.15e-27	1.3e-22	down
TEX26	-2.95674	-3.65657	4.8e-07	0.0281599	down
SLC22A1	-2.9519	7.79279	3.3e-09	0.000197106	down
BCO2	-2.92689	3.60824	4.24e-12	2.55e-07	down
ADGRE1	-2.87262	-0.323734	8.17e-20	4.94e-15	down
COX6B1P4	-2.85864	-3.08529	3.36e-14	2.02e-09	down
ADRA1A	-2.85081	3.41969	3.92e-09	0.000233952	down
MEP1B	-2.83322	-0.952365	3.33e-08	0.00197494	down
LOC102724265	-2.82267	-3.49391	7.11e-12	4.27e-07	down
IL1RL1	-2.78256	0.349475	1.81e-10	1.08e-05	down
ANGPTL6	-2.78247	2.30612	1.42e-21	8.57e-17	down
CETP	-2.7599	3.25961	5.91e-16	3.57e-11	down
BEND3P2	-2.75418	-4.80745	4.41e-08	0.002617	down
ST13P20	-2.71967	-4.61165	3.01e-08	0.00178915	down
KCTD9P4	-2.69862	-2.79203	1.56e-09	9.3e-05	down
TH	-2.69429	-2.92987	1.52e-10	9.09e-06	down
GRIN2B	-2.69363	-0.0704614	2.62e-08	0.00155653	down
MAG	-2.69022	-2.54766	2.78e-07	0.0163697	down
KDM8	-2.68674	4.59981	1.36e-20	8.22e-16	down
HGF	-2.68538	3.04143	5.39e-18	3.26e-13	down
HTR2A-AS1	-2.67655	-4.22412	1.84e-10	1.1e-05	down
PVALB	-2.67548	-1.46786	3.61e-08	0.00214114	down
KIF19	-2.66695	-1.07061	1.17e-20	7.05e-16	down
AADAT	-2.66184	3.56896	1.91e-13	1.15e-08	down
ST6GAL2-IT1	-2.66172	-5.01473	7.94e-09	0.000472834	down
ADGRG7	-2.65932	2.25482	8.44e-13	5.08e-08	down
FPR2	-2.65585	-1.70025	1.16e-11	6.97e-07	down
LIFR	-2.62465	4.14717	1.19e-18	7.17e-14	down
NR4A1	-2.61794	4.96454	5.92e-18	3.57e-13	down
RND3	-2.61288	5.55741	5.42e-21	3.28e-16	down
SIGLEC11	-2.60917	-0.250025	4.13e-19	2.49e-14	down
ADAMTS13	-2.60809	3.13791	2.52e-30	1.52e-25	down
IL1RN	-2.60128	5.76189	1.53e-18	9.22e-14	down
AQP7P3	-2.59964	-3.07829	4.76e-09	0.000283779	down
LOC100132813	-2.58888	-0.353931	5.37e-09	0.000319991	down
ANKRD55	-2.5846	-0.536075	3.06e-15	1.84e-10	down
CYP2C8	-2.57152	8.62842	4.18e-09	0.000249181	down
CLTRN	-2.56087	2.82892	1.94e-09	0.00011559	down
FOSB	-2.56005	4.87067	5.9e-09	0.000351723	down
MOGAT2	-2.55735	5.06489	1.4e-08	0.000831553	down
LRRC55	-2.5559	-1.05336	1.16e-11	6.95e-07	down
PITPNM3	-2.55397	0.57875	3.95e-11	2.37e-06	down
NPY1R	-2.54592	1.47394	9.23e-14	5.56e-09	down
SPSB4	-2.54553	-2.29396	6.91e-08	0.00409117	down
SOCS2	-2.5445	4.12243	2.14e-20	1.3e-15	down
ADH4	-2.53725	9.76848	6.61e-07	0.0387287	down
FENDRR	-2.53594	-1.82006	2.06e-10	1.23e-05	down
ESR1	-2.53045	3.48038	7.63e-10	4.56e-05	down
LCAT	-2.52117	6.05619	3.62e-15	2.18e-10	down
HAO2-IT1	-2.52082	-3.06413	5.59e-08	0.0033112	down
CYP2C58P	-2.51113	-4.42058	8.85e-08	0.00523264	down
SLC25A47	-2.50936	7.33672	5.2e-07	0.0304881	down
DACH1	-2.50282	-0.508295	4.87e-19	2.94e-14	down
UBTFL10	-2.50059	-4.0838	3.38e-07	0.0198557	down
DIRAS3	-2.49637	0.663311	3.99e-09	0.000238063	down
SLC17A8	-2.49252	-2.49662	2.73e-07	0.0160645	down
MRO	-2.49006	1.46308	4.15e-19	2.51e-14	down
RCAN1	-2.4894	6.17793	1.96e-21	1.19e-16	down
FAM180A	-2.48173	1.03419	1.26e-08	0.000746822	down
NR4A3	-2.4817	2.02896	2.87e-12	1.73e-07	down
HMGCLL1	-2.47067	-2.35629	1.37e-09	8.17e-05	down
FOLH1B	-2.46198	1.59107	3.18e-07	0.0187107	down
FOS	-2.45611	6.58508	1.25e-11	7.53e-07	down
CYP2B6	-2.44413	7.28708	4.8e-08	0.00284761	down
CYP39A1	-2.44018	4.29972	7.13e-08	0.00422025	down
P2RY12	-2.43984	-1.46276	7.73e-10	4.62e-05	down
PHLDA1	-2.42541	6.44575	2.77e-15	1.67e-10	down
LRRN3	-2.41674	-1.35915	1.32e-10	7.92e-06	down
LOC101927870	-2.4152	-4.91233	9.89e-08	0.00584544	down
CCDC26	-2.40666	-4.43314	1.14e-08	0.000679932	down
FBP1	-2.39518	8.01684	1.73e-14	1.04e-09	down
EGR1	-2.3885	7.06817	1.59e-14	9.6e-10	down
TSLP	-2.37909	1.13976	2.37e-09	0.000141589	down
NNMT	-2.36272	8.99842	2.05e-08	0.00121666	down
RETREG1	-2.35901	4.16292	1.12e-08	0.000666041	down
BCHE	-2.35441	5.27282	5.88e-08	0.00348301	down
BMP5	-2.35353	-0.364632	7.58e-07	0.0443704	down
AGBL4	-2.3502	-1.82685	9.28e-08	0.00548445	down
NCOA7-AS1	-2.34352	-3.59101	4.24e-07	0.0249131	down
TPPP2	-2.34186	0.535779	3.7e-10	2.22e-05	down
TCIM	-2.33146	5.42541	1.95e-14	1.18e-09	down
CXCL12	-2.32846	5.96957	6.57e-13	3.95e-08	down
CYP4A11	-2.32733	8.4697	9.53e-11	5.71e-06	down
CDH19	-2.32073	0.189578	2.01e-07	0.0118661	down
NR4A2	-2.30158	3.06411	6.56e-13	3.95e-08	down
ASS1P1	-2.29506	-0.0761813	3.23e-19	1.95e-14	down
ST8SIA6	-2.29427	-2.26438	7.79e-08	0.00461169	down
PHACTR3	-2.29188	-2.51197	1.5e-07	0.00883199	down
RDH16	-2.28152	7.45312	1.5e-08	0.000891386	down
GHR	-2.27391	6.15774	2.13e-11	1.28e-06	down
LOC102723701	-2.27288	-0.623077	1.55e-09	9.28e-05	down
FXYD1	-2.26631	4.06233	8.15e-08	0.00482038	down
CSRNP1	-2.26399	5.05023	2.85e-26	1.72e-21	down
PGLYRP1	-2.26043	-3.94107	1.43e-09	8.54e-05	down
LILRA5	-2.25408	0.334442	3.13e-17	1.89e-12	down
GNAO1	-2.2531	3.45155	6.17e-08	0.00365424	down
EPHA2	-2.25133	4.70632	3.43e-18	2.07e-13	down
PCK1	-2.24804	9.56362	4.15e-07	0.0243903	down
SERPINE1	-2.24797	7.40739	3.46e-09	0.000206553	down
CPEB3	-2.24047	3.78255	6.64e-17	4.01e-12	down
ASPG	-2.24006	4.88458	5.58e-07	0.0327372	down
HHIP-AS1	-2.23718	-1.91296	2.36e-08	0.00140029	down
TBX15	-2.23709	4.17003	9.49e-08	0.00561156	down
DSCAM	-2.2294	-3.21572	4.14e-07	0.0243023	down
SCGB3A1	-2.22638	-1.05619	1.14e-08	0.000680953	down
LPA	-2.22423	4.92578	7.14e-08	0.00422773	down
VSTM1	-2.21018	-4.51778	9.92e-08	0.00586074	down
APOBEC3A	-2.20458	-1.95752	6.84e-10	4.09e-05	down
CD244	-2.20285	-0.145658	7.43e-15	4.48e-10	down
RET	-2.20072	0.95177	3.58e-07	0.0210475	down
SAA4	-2.19613	6.38331	7.03e-09	0.000418546	down
ASS1	-2.18631	9.536	1.11e-18	6.72e-14	down
ENO3	-2.18465	4.97991	5.2e-11	3.12e-06	down
EHD3	-2.18355	2.79279	2.69e-20	1.63e-15	down
VSIG4	-2.17469	3.09921	1.27e-12	7.66e-08	down
CYP4A22	-2.16299	6.59597	1.93e-08	0.00114767	down
LOC100506388	-2.16123	-1.84224	5.43e-16	3.28e-11	down
INMT	-2.15716	3.4007	7.78e-10	4.65e-05	down
TMEM82	-2.15467	3.95201	2.64e-08	0.00156603	down
GBA3	-2.14467	5.12802	6.54e-07	0.0383349	down
CR1	-2.14127	0.322342	2.71e-08	0.00160718	down
TTR	-2.13331	10.7714	3.85e-09	0.000229568	down
GSTZ1	-2.13277	5.38032	2.05e-13	1.24e-08	down
ACSM3	-2.11923	4.771	1.36e-09	8.11e-05	down
NOCT	-2.11788	2.54857	1.15e-14	6.93e-10	down
CXCR2P1	-2.10413	1.25462	4.54e-08	0.00268981	down
AFM	-2.09545	7.16913	6.71e-08	0.00397275	down
SLC22A10	-2.09397	4.65151	4.07e-07	0.0239227	down
MBL2	-2.08488	6.6265	9.5e-08	0.00561679	down
EFNB3	-2.0848	-0.594257	3.52e-12	2.12e-07	down
EGR2	-2.0836	1.94063	2.9e-09	0.000173327	down
ATOH8	-2.08231	3.72862	1.01e-08	0.000598806	down
SERPINA11	-2.07841	7.22207	2.9e-08	0.00171885	down
TMEM26	-2.07558	-0.14	5.92e-15	3.57e-10	down
TRIB1	-2.06929	6.63979	7.69e-20	4.65e-15	down
TMEM26-AS1	-2.06843	-4.11211	9.1e-08	0.00537853	down
LINC01767	-2.06824	2.13278	1.89e-11	1.13e-06	down
HOGA1	-2.06781	4.30326	4.11e-10	2.46e-05	down
CD163	-2.05968	4.84737	3.18e-13	1.91e-08	down
CLEC12A	-2.05884	-0.404042	7.56e-11	4.54e-06	down
P2RY13	-2.04923	0.989797	4.66e-12	2.8e-07	down
LOC101927143	-2.04885	-2.34522	2.37e-08	0.00140643	down
GLYATL1	-2.04781	6.55526	5.98e-08	0.00354275	down
ADH1A	-2.04753	8.74113	2.26e-07	0.0133162	down
SIGLEC16	-2.04051	-1.1343	1.6e-12	9.63e-08	down
KBTBD11	-2.02748	2.70546	3.61e-08	0.00214125	down
LINC02723	-2.02399	-3.94311	1.82e-09	0.000108451	down
DUSP5	-2.0204	4.02182	1.24e-13	7.49e-09	down
LRRC4	-2.0185	-0.469792	1.22e-15	7.38e-11	down
ORM1	-2.01752	11.1766	4.99e-11	2.99e-06	down
TFPI2	-2.01407	0.973529	2.45e-08	0.00145481	down
LILRB5	-2.01395	2.63059	1.16e-12	6.95e-08	down
TRPM8	-2.01392	4.19734	2.12e-08	0.00125735	down
ADGRB3	-2.00212	-2.01698	3.98e-07	0.0233588	down
LY6E	-1.99072	7.06221	1.15e-07	0.00676642	down
DCN	-1.98931	6.37013	2.98e-07	0.0175024	down
FAM13A	-1.98826	4.28885	1.1e-09	6.59e-05	down
CCN1	-1.96964	5.82223	7.3e-12	4.39e-07	down
MRC1	-1.96942	4.032	4.25e-11	2.55e-06	down
GCH1	-1.95885	4.9277	1.38e-16	8.36e-12	down
KMO	-1.94883	4.45859	5.12e-08	0.00303331	down
ALB	-1.9468	15.5725	1.05e-11	6.28e-07	down
FOXO1	-1.94469	4.61374	5.68e-18	3.43e-13	down
PBLD	-1.92681	6.47947	1.49e-11	8.93e-07	down
ZFP36	-1.92513	6.90047	7.08e-17	4.27e-12	down
ALDH8A1	-1.92459	6.42733	6.48e-10	3.87e-05	down
ASPDH	-1.92409	5.3468	4.72e-07	0.0276891	down
LILRA2	-1.91222	0.0363632	4.16e-14	2.51e-09	down
MS4A6A	-1.89925	4.27205	9.76e-15	5.88e-10	down
GADD45B	-1.89199	6.76908	3.89e-13	2.34e-08	down
NGFR	-1.88816	3.48395	3.06e-07	0.018008	down
FPR1	-1.883	1.11989	4.18e-08	0.00248136	down
SLC38A2	-1.88235	7.6203	1.74e-17	1.05e-12	down
PAMR1	-1.87172	1.81015	1.23e-09	7.35e-05	down
ERRFI1	-1.86921	7.69261	6.15e-14	3.71e-09	down
TRAPPC3L	-1.86866	-3.65191	3.98e-08	0.00235977	down
ACSL1	-1.85701	8.95425	4.19e-10	2.51e-05	down
ADRA2B	-1.8558	0.847525	5.7e-13	3.43e-08	down
IL1RAP	-1.85408	4.86383	1.42e-12	8.57e-08	down
ID1	-1.85165	4.30055	1.56e-10	9.33e-06	down
EPHB1	-1.84493	-0.39734	1.14e-10	6.85e-06	down
TUBE1	-1.84288	3.2844	1.57e-14	9.49e-10	down
C21orf91	-1.84252	2.58456	4.13e-16	2.49e-11	down
MIP	-1.84151	-1.69206	4.99e-09	0.000297332	down
MPC1	-1.83306	6.01163	5.85e-21	3.54e-16	down
CEACAM4	-1.83014	-2.47506	9.14e-12	5.49e-07	down
CD4	-1.82848	5.65837	2.5e-13	1.5e-08	down
SIGLEC7	-1.82666	0.278306	1.01e-10	6.08e-06	down
LILRA1	-1.82627	-0.701308	3.47e-13	2.09e-08	down
GPD1	-1.82317	6.16475	2.35e-07	0.0138602	down
CBFA2T3	-1.81445	1.8141	1.31e-09	7.82e-05	down
ATF3	-1.80097	5.11433	5.15e-12	3.09e-07	down
ARID3C	-1.80004	1.66495	2.45e-07	0.0144405	down
IL33	-1.79786	3.10784	7.29e-09	0.000434324	down
PLGLB2	-1.79687	1.55461	7.92e-07	0.0464014	down
ACADS	-1.7941	6.58182	3.79e-15	2.28e-10	down
PPP1R3B	-1.79402	6.33189	4.63e-12	2.78e-07	down
THBS1	-1.79092	6.89891	7.08e-08	0.00419405	down
SCIMP	-1.78129	1.19275	8.6e-11	5.16e-06	down
NAPSB	-1.78085	1.89874	2.91e-07	0.0171211	down
AZGP1	-1.77839	9.4395	9.21e-08	0.0054473	down
HPX	-1.77564	11.0488	2.61e-08	0.0015498	down
C8A	-1.7754	7.77422	9.29e-08	0.00549312	down
IGFBP3	-1.77174	7.55298	9.58e-13	5.76e-08	down
ALAS1	-1.76206	7.73197	6.02e-13	3.62e-08	down
CD1D	-1.76078	2.29422	9.21e-09	0.00054812	down
PALM2	-1.74231	0.0649858	1.26e-07	0.00745882	down
FTCD	-1.74111	7.93846	4.3e-08	0.00255088	down
ACAA2	-1.73806	7.94774	1.25e-15	7.56e-11	down
PLSCR4	-1.73614	4.15556	1.58e-11	9.46e-07	down
ACVR1C	-1.73272	0.648972	7.95e-08	0.00470666	down
MCC	-1.73207	3.82794	2.49e-09	0.000148896	down
MAT1A	-1.72931	9.61981	1.35e-08	0.000802044	down
TBXA2R	-1.7263	1.57703	3.19e-15	1.92e-10	down
ADH6	-1.72617	7.67889	8.24e-07	0.0482358	down
SKAP1	-1.72524	2.83606	1.47e-08	0.000873495	down
ORM2	-1.71369	9.2229	1.23e-09	7.36e-05	down
ALDH6A1	-1.71097	7.67249	9.16e-09	0.000545417	down
DPF3	-1.71088	0.628141	1.47e-07	0.00869564	down
ALDH2	-1.70743	9.46936	1.23e-13	7.42e-09	down
ACOT12	-1.70233	4.74987	6.38e-07	0.0374145	down
MSRA	-1.70019	4.48049	1.93e-16	1.16e-11	down
ZFP1	-1.69833	2.67914	7.78e-16	4.69e-11	down
SARDH	-1.69819	6.39166	6.25e-11	3.75e-06	down
RNF152	-1.69551	4.92129	1.52e-10	9.14e-06	down
ALDH1B1	-1.69232	6.7162	5.63e-12	3.39e-07	down
FGB	-1.69166	12.4936	2.08e-07	0.0122549	down
ASPA	-1.68724	1.82391	7.35e-07	0.0430471	down
IL10	-1.68336	-1.91329	1.25e-07	0.0074025	down
FCN1	-1.67652	1.43856	3.07e-08	0.00182392	down
EPB41L4B	-1.67416	5.43515	7.53e-10	4.5e-05	down
C1RL	-1.66845	6.86737	2.45e-13	1.48e-08	down
ACADSB	-1.66579	7.68659	5.45e-11	3.27e-06	down
RASGEF1B	-1.66325	4.02575	3.81e-09	0.000227527	down
CD160	-1.66234	-0.924802	3.64e-08	0.00215666	down
AMDHD1	-1.66091	5.74687	8.74e-08	0.00517104	down
EPHX2	-1.65941	6.55476	3.1e-10	1.86e-05	down
MAN1C1	-1.65419	4.11323	5.76e-08	0.00340953	down
RXFP1	-1.65371	-1.36627	9.72e-10	5.81e-05	down
PEMT	-1.65336	5.51864	3.27e-12	1.97e-07	down
B4GALT1-AS1	-1.65296	0.05408	6.39e-11	3.84e-06	down
ETS2	-1.65228	7.27737	1.43e-15	8.62e-11	down
CARMIL3	-1.65119	0.116173	7.66e-09	0.000456385	down
CDA	-1.65054	3.7642	5.51e-07	0.0323284	down
PLIN2	-1.64825	8.36506	1.64e-08	0.000977758	down
CD302	-1.64184	4.59287	2.82e-10	1.69e-05	down
CCN6	-1.63835	-1.84055	2.18e-07	0.0128593	down
PDLIM1P4	-1.63312	-1.99019	5.27e-07	0.0308978	down
C8B	-1.63072	8.04691	2.78e-09	0.000165922	down
CISH	-1.62695	4.76447	2.74e-10	1.64e-05	down
C1R	-1.622	10.0382	1.21e-08	0.000720878	down
TMEM220-AS1	-1.61859	1.97818	1.03e-08	0.000614618	down
PANK1	-1.61837	5.34028	8.08e-14	4.87e-09	down
IRF8	-1.6182	3.85134	7.34e-10	4.39e-05	down
GADD45G	-1.61684	5.6746	8.02e-08	0.00474492	down
LRG1	-1.61582	8.94811	1.54e-07	0.00910557	down
MS4A7	-1.61418	3.65519	1.69e-09	0.000100879	down
CSNK1A1P1	-1.61051	-3.02608	5.97e-08	0.00353909	down
ABAT	-1.60648	8.09153	4e-07	0.0235212	down
ACAA1	-1.60204	7.43275	3.83e-12	2.3e-07	down
MT-ND6	-1.60173	10.2331	3.13e-08	0.00185776	down
ETFDH	-1.60113	5.68066	5.4e-14	3.25e-09	down
HK3	-1.59944	1.53029	6.76e-09	0.000402941	down
MASP1	-1.59806	6.58446	1.91e-08	0.00113381	down
TMEM220	-1.59586	5.03682	1.86e-09	0.000110808	down
DUSP6	-1.59283	5.94333	6.99e-12	4.2e-07	down
HS3ST3B1	-1.591	4.61879	9.46e-08	0.00559402	down
MT-ND4L	-1.58983	9.34401	2.2e-09	0.000131191	down
GCDH	-1.58941	5.65492	1.14e-11	6.83e-07	down
PON3	-1.58784	6.73301	4.13e-08	0.00244742	down
GNA14	-1.58442	0.97629	7.16e-08	0.00423985	down
VMO1	-1.58402	1.15227	1.2e-12	7.22e-08	down
MTATP6P1	-1.58326	9.15017	6.67e-11	4e-06	down
RDH5	-1.57818	2.79762	1.47e-07	0.00865242	down
NDRG2	-1.57804	7.26497	4.21e-14	2.54e-09	down
BCKDHB	-1.57789	4.669	5.95e-11	3.57e-06	down
ARHGAP10	-1.57705	2.4012	6.65e-09	0.000395919	down
ITGA9	-1.57577	3.53289	4.61e-09	0.000274962	down
STARD5	-1.57136	2.09961	4.09e-08	0.00242865	down
CCL14	-1.57064	1.38332	4.76e-07	0.027922	down
MT-ATP6	-1.5695	12.1446	4.43e-13	2.67e-08	down
LINC02453	-1.5661	0.29107	7.43e-07	0.0435336	down
TENT5A	-1.56471	4.28724	2.07e-11	1.24e-06	down
HID1-AS1	-1.56118	-3.13581	2.93e-07	0.0172198	down
KLKB1	-1.55967	6.36935	1.48e-07	0.00873681	down
SERTAD1	-1.55562	3.56499	1.33e-13	8e-09	down
MT-ND5	-1.55562	11.432	1.25e-09	7.46e-05	down
RHOB	-1.55511	8.7052	1.18e-10	7.06e-06	down
LDLR	-1.55031	6.3036	4.61e-12	2.77e-07	down
CD300E	-1.54961	-0.308451	3.86e-07	0.0226745	down
LPAL2	-1.54454	1.52165	3.25e-07	0.019124	down
SERPINB8	-1.53277	3.06671	9.12e-08	0.00539406	down
STEAP3	-1.53257	6.76119	1.03e-07	0.00608861	down
MT-CYB	-1.53243	12.6395	2.49e-12	1.5e-07	down
HPS5	-1.53223	4.75156	1.09e-09	6.52e-05	down
RCL1	-1.53043	4.7288	8.46e-10	5.06e-05	down
FGF14-AS2	-1.52871	0.383746	2.65e-08	0.00157396	down
PXDC1	-1.52856	6.29046	3.52e-17	2.12e-12	down
CAT	-1.52363	8.23463	5.01e-10	3e-05	down
CCL3	-1.52279	1.50816	5.76e-07	0.0337945	down
PLPP3	-1.52249	6.41761	4.71e-12	2.83e-07	down
RNF125	-1.52017	3.35015	7.05e-07	0.0413263	down
GRAMD1C	-1.51903	3.15945	2.58e-07	0.01519	down
ST3GAL6	-1.51815	4.39445	1.98e-07	0.011699	down
LEAP2	-1.51633	6.24681	2.44e-07	0.0143655	down
CD14	-1.51476	8.18998	2.15e-07	0.0126441	down
SIGLEC1	-1.50859	3.18943	5.94e-08	0.00352111	down
DUSP1	-1.5067	7.77004	8.52e-08	0.00504019	down
SLC39A14	-1.50582	8.19554	3.84e-09	0.000228847	down
RIDA	-1.50207	7.78705	1.58e-07	0.00930524	down
N4BP2L1	-1.50073	4.10551	1.11e-11	6.66e-07	down
MT-ATP8	-1.49902	8.76327	2.9e-09	0.000172951	down
NAAA	-1.49282	4.15017	6.26e-09	0.000372994	down
DHODH	-1.48387	5.61056	6.52e-07	0.0381919	down
AVPI1	-1.48206	4.13567	2.17e-13	1.3e-08	down
FEZ1	-1.48151	2.16176	4.45e-08	0.0026363	down
MAFF	-1.4756	4.28272	5.31e-08	0.0031482	down
MT-ND4	-1.47104	13.5427	2.29e-11	1.38e-06	down
SLC9B2	-1.47043	4.39696	8.55e-09	0.000509032	down
LRIG2-DT	-1.47008	-1.90406	9.84e-09	0.000585714	down
SLC7A8	-1.46986	2.63578	5.91e-07	0.0346314	down
GRHPR	-1.4692	7.87107	5.72e-11	3.43e-06	down
GNE	-1.46344	6.14106	1.44e-08	0.000857929	down
HMGCL	-1.45867	6.93843	1.19e-10	7.12e-06	down
AGTR1	-1.45692	4.79672	3.81e-08	0.00226119	down
PSAT1	-1.45559	6.14532	6.44e-07	0.0377491	down
SPRYD4	-1.45143	5.55696	3.64e-14	2.19e-09	down
ID2	-1.44833	6.97296	9.12e-12	5.48e-07	down
KLF10	-1.4437	5.34086	7.11e-11	4.27e-06	down
CDC37L1	-1.43876	4.58083	1.76e-13	1.06e-08	down
GAREM1	-1.43528	3.02156	1.88e-07	0.0110738	down
SERPINF2	-1.42908	9.74367	6.72e-07	0.0393719	down
HAAO	-1.42794	6.7257	2.42e-07	0.0142701	down
FCGR3A	-1.41474	4.4975	3.01e-07	0.0176823	down
CASS4	-1.41155	0.538239	8.63e-08	0.00510602	down
AQP3	-1.40181	5.62626	7.11e-08	0.00420737	down
PDE2A	-1.40024	2.85957	4.38e-07	0.0257054	down
SPRY2	-1.39894	3.28502	2.15e-11	1.29e-06	down
IDNK	-1.39886	3.44488	1.01e-09	6.05e-05	down
MT-CO1	-1.39815	13.7109	5.1e-12	3.07e-07	down
SIGLEC9	-1.39717	0.535999	1.03e-07	0.00610762	down
ECHS1	-1.39458	8.77125	3.78e-11	2.27e-06	down
SLC16A2	-1.3857	5.7476	6.8e-07	0.0398439	down
SLC9A9	-1.38345	1.6753	1.56e-08	0.000928246	down
NFIL3	-1.38271	5.11873	7.46e-12	4.48e-07	down
PER1	-1.38237	5.47164	1.25e-10	7.47e-06	down
SDC4	-1.37567	8.15633	5.31e-12	3.19e-07	down
RPSAP70	-1.37361	0.861968	4.55e-07	0.0266914	down
PGM1	-1.37279	6.97432	4.84e-11	2.9e-06	down
AMBP	-1.36806	11.9733	1.9e-07	0.0111918	down
TLCD4	-1.36488	6.38054	1.67e-07	0.0098649	down
MTCO1P12	-1.3641	6.5346	6.59e-08	0.00390225	down
AQP7	-1.36249	2.98851	6.32e-08	0.00374162	down
EDNRB	-1.36247	4.10328	2.49e-08	0.00148005	down
JUN	-1.36003	6.8344	1.07e-08	0.000639607	down
CFI	-1.35758	8.35371	2.92e-07	0.0171939	down
PEX11G	-1.35705	2.61442	1.7e-07	0.0100241	down
PRAM1	-1.35317	0.00724083	7.23e-07	0.0423426	down
LINC00261	-1.35102	6.80212	1.14e-07	0.00674236	down
MTHFD2L	-1.34643	2.68536	1.75e-09	0.000104614	down
JDP2	-1.34487	2.99351	2.45e-12	1.48e-07	down
KLF6	-1.34349	6.63304	9.06e-10	5.42e-05	down
MT-ND3	-1.31849	10.6738	8.41e-08	0.00497545	down
RIPK4	-1.31659	4.14499	5.44e-09	0.000324058	down
DMD	-1.3114	4.68087	8.46e-08	0.00500584	down
BHLHE40	-1.31108	6.85983	2.53e-08	0.00150169	down
CEBPD	-1.30961	6.08895	9.32e-09	0.000554853	down
JUNB	-1.30677	6.25302	3.4e-09	0.000202584	down
PIM1	-1.30447	4.75397	2.45e-07	0.0144344	down
DNAJC25	-1.30222	3.92891	3.44e-10	2.06e-05	down
FANCC	-1.29955	3.65734	1.97e-08	0.00117285	down
C1orf162	-1.29843	2.50801	1.39e-07	0.00820737	down
CD300A	-1.29557	2.05045	1.69e-07	0.00997209	down
BDH2	-1.29436	4.24119	4.88e-07	0.0286599	down
MMUT	-1.29396	6.50121	6.55e-10	3.92e-05	down
DHRS1	-1.29366	5.53841	1.75e-07	0.0103341	down
UGP2	-1.29047	7.76025	3.01e-10	1.8e-05	down
ACAT1	-1.28308	7.96166	1.39e-08	0.00082919	down
F8	-1.27789	3.42679	2.3e-07	0.0135506	down
MT-ND1	-1.27674	11.9945	1.57e-08	0.000934334	down
MT-RNR2	-1.27179	12.7791	1.06e-07	0.00627563	down
PNRC1	-1.26702	6.06637	3.82e-11	2.29e-06	down
MAP2K3	-1.2651	5.50075	2.96e-13	1.78e-08	down
IER2	-1.25682	5.49852	4.81e-12	2.89e-07	down
KLHL15	-1.25548	3.23279	4.13e-11	2.48e-06	down
SLC35D1	-1.24985	6.00639	3.7e-09	0.000220764	down
SULT1A1	-1.2493	6.05196	7.13e-07	0.0417661	down
NAT1	-1.2484	1.90556	6.45e-09	0.000384273	down
FAHD2A	-1.24766	4.58366	7.72e-12	4.64e-07	down
ERLIN1	-1.24539	5.80475	4.24e-11	2.54e-06	down
AXL	-1.24468	3.25359	1.94e-07	0.0114368	down
IVD	-1.24436	7.03141	2.96e-09	0.000176485	down
NSUN6	-1.2367	3.94339	7.65e-11	4.59e-06	down
NPM1P25	-1.23226	0.0813375	2.85e-07	0.016754	down
CCDC71L	-1.22865	4.15465	6.35e-07	0.0372047	down
MLYCD	-1.22725	4.4643	6.04e-09	0.000359898	down
ADK	-1.22272	5.20912	1.44e-10	8.62e-06	down
RMDN2	-1.2223	2.88332	2.63e-08	0.00156153	down
KLF11	-1.22164	4.6063	1.51e-08	0.000899041	down
MT-CO2	-1.21993	12.5353	7.22e-09	0.000430017	down
SOWAHC	-1.21905	4.92989	1.29e-08	0.00076727	down
SOCS6	-1.21724	4.40059	1.75e-11	1.05e-06	down
AGMAT	-1.21436	5.64582	8.07e-07	0.0472725	down
WEE1	-1.21133	4.58149	8.05e-08	0.00476329	down
FAM167B	-1.21058	2.06821	3.26e-07	0.0191967	down
SERPINA1	-1.20992	13.8367	8.11e-07	0.0475121	down
FRMD4B	-1.20093	3.90788	5.76e-08	0.00341138	down
NADK2	-1.1972	7.22742	1.65e-07	0.00973873	down
FXN	-1.19114	3.26196	2.36e-10	1.42e-05	down
MMAA	-1.18973	3.79224	1.79e-11	1.08e-06	down
MCL1	-1.18319	7.96418	4.65e-10	2.79e-05	down
ACACB	-1.17294	6.22136	3.54e-07	0.0207903	down
MT-CO3	-1.16992	12.7939	4.12e-08	0.00244618	down
CBR4	-1.16666	4.57888	1.16e-07	0.00684252	down
ANTXR2	-1.16112	4.52202	5.07e-09	0.000302159	down
ZC2HC1C	-1.15707	1.57874	5.74e-09	0.000341984	down
LARP1B	-1.15694	4.29065	2.86e-11	1.72e-06	down
MAP2K1	-1.15692	4.91414	7.78e-14	4.68e-09	down
PLPBP	-1.1522	5.03824	3.38e-09	0.000201356	down
CPT2	-1.14939	5.70044	1.5e-07	0.00884453	down
ETFRF1	-1.14873	4.20615	5.6e-09	0.000333546	down
SYNE1	-1.14689	4.29594	8.46e-07	0.0495103	down
UBXN8	-1.14622	3.41192	2.09e-10	1.25e-05	down
C9orf72	-1.13994	2.46887	7.63e-08	0.00451235	down
ZADH2	-1.13635	4.20236	1.17e-10	7.01e-06	down
DLC1	-1.13297	4.65679	2.09e-07	0.0122892	down
MT-ND2	-1.13287	12.1068	9.68e-08	0.00572067	down
FAH	-1.1321	7.09161	5.94e-08	0.00352027	down
METTL7A	-1.13013	8.57099	2.19e-07	0.0129205	down
DHTKD1	-1.1245	6.80601	6.84e-07	0.0401067	down
SMIM19	-1.12409	4.32641	6.44e-08	0.00381057	down
DBT	-1.11229	4.80544	6.96e-09	0.000414838	down
FERMT2	-1.10429	5.31166	2.56e-10	1.54e-05	down
COMT	-1.10182	6.71166	1.98e-07	0.0116534	down
CMTM6	-1.09439	5.97679	3.8e-10	2.28e-05	down
ZNF330	-1.09428	4.01505	3.96e-11	2.38e-06	down
VKORC1	-1.09282	5.51548	4.16e-07	0.0244411	down
SLC31A1	-1.09201	6.36175	1.03e-08	0.000615637	down
SDHB	-1.08797	6.23083	5.18e-09	0.000308547	down
C11orf54	-1.08535	6.1612	1.91e-07	0.0112675	down
UBALD1	-1.0832	4.33698	7.06e-09	0.000420455	down
POLR1E	-1.07892	3.5036	2.34e-10	1.4e-05	down
ARL5B	-1.07147	5.08946	6.03e-08	0.00357246	down
SLC25A20	-1.06756	5.62223	5.14e-08	0.00304514	down
SEC24B	-1.06506	4.79644	4.72e-08	0.00279669	down
TANGO6	-1.06477	3.70706	7.25e-08	0.00429061	down
CD81	-1.05687	8.56289	3.31e-07	0.0194723	down
CFL2	-1.05433	5.67243	3.33e-07	0.0195929	down
CCDC25	-1.04582	4.49646	9.22e-09	0.000549099	down
GNPNAT1	-1.04145	4.87188	4.96e-09	0.000295947	down
PNP	-1.03838	4.4858	4.55e-08	0.0026968	down
GCSH	-1.03568	2.73846	2.92e-07	0.0171635	down
SUCLG2	-1.0267	6.72029	8.71e-08	0.00515209	down
AIG1	-1.02439	6.47992	7.31e-07	0.0427895	down
TAPT1	-1.02149	4.61212	2.88e-09	0.000171723	down
EPM2A	-1.0213	1.92713	6.65e-07	0.0389922	down
CTBS	-1.02053	4.27791	7.77e-08	0.00459856	down
ZFP36L1	-1.01771	7.40485	7.84e-09	0.000466671	down
PIGV	-1.01292	3.86057	1.78e-07	0.0104926	down
NKIRAS1	-1.00215	2.86473	4.34e-08	0.00257166	down
MED22	1.00122	3.28619	6.68e-08	0.00395539	up
VPS72	1.00529	4.37478	7.53e-08	0.00445716	up
ZNF74	1.00913	2.03558	4.48e-08	0.00265781	up
ZNF512B	1.01054	4.40778	4.62e-09	0.000275417	up
RAB24	1.01067	2.17664	4.38e-07	0.0257155	up
CCDC142	1.01398	1.75051	2.58e-07	0.0151958	up
ZNF707	1.01519	2.19589	8.68e-09	0.000517047	up
CEP41	1.01662	2.08435	7.41e-08	0.00438534	up
NDOR1	1.01665	2.20489	3.04e-08	0.00180213	up
POLR1A	1.01684	4.36852	8.18e-09	0.000487034	up
TSEN54	1.02522	3.86138	1.18e-07	0.00696181	up
INTS8	1.02557	3.70728	5.19e-07	0.0304564	up
ZBTB40	1.03033	3.01916	1.21e-07	0.00715726	up
HMGXB3	1.03228	4.27398	1.83e-11	1.1e-06	up
ZNF740	1.03284	3.65245	2.6e-08	0.00154617	up
COG2	1.0363	3.77314	1.61e-08	0.000956918	up
HSP90AB1	1.04166	9.10098	5.7e-09	0.000339648	up
ZNF687	1.04527	4.3873	7.74e-08	0.00457765	up
TAGLN2	1.04676	7.7768	4.48e-07	0.0263302	up
PIGC	1.04706	4.13042	1.02e-07	0.00604436	up
UBAP2L	1.0523	5.90157	1.52e-09	9.08e-05	up
CNIH4	1.05859	4.31616	8.75e-08	0.00517343	up
MPZL1	1.06051	5.29357	1.41e-07	0.00832391	up
PRPF3	1.06131	4.15112	1.49e-07	0.008812	up
NARF	1.06255	4.60613	5.37e-07	0.0315175	up
LIG1	1.0646	4.05898	4.46e-07	0.0261637	up
VPS45	1.06529	3.98773	5.01e-11	3.01e-06	up
GOLPH3L	1.06612	3.8528	1.59e-07	0.00936286	up
PLXNA2	1.06757	4.0092	2.14e-07	0.0126313	up
STIP1	1.06876	6.04039	5.57e-08	0.00330177	up
DVL2	1.06927	3.47865	1.57e-07	0.00923825	up
WDR4	1.07008	2.27481	7.18e-07	0.0420693	up
ILF2	1.0701	6.10863	2e-09	0.000119506	up
PIGU	1.07079	3.89802	4.66e-08	0.00276314	up
ASB16-AS1	1.07321	1.78448	1.49e-09	8.88e-05	up
KIAA0100	1.07371	5.35288	1.66e-08	0.000985482	up
CCDC137	1.07469	3.55727	1.09e-08	0.000650245	up
H2AFZ	1.07643	5.65145	2.55e-07	0.015	up
MRPL53	1.0784	0.720348	9.06e-08	0.00535856	up
TRIM25	1.08032	4.39799	5.09e-07	0.0298846	up
ARL16	1.08054	3.43072	6.74e-07	0.0394855	up
NOL12	1.08161	0.991158	1.74e-07	0.010239	up
ZNF646	1.08163	2.89818	2.23e-09	0.000132849	up
AP3M2	1.09661	2.10369	8.34e-07	0.0488469	up
TCF3	1.09719	4.21262	1.13e-07	0.00666699	up
NAT9	1.10137	3.77074	1.87e-08	0.00111247	up
ACLY	1.10304	5.79724	2.35e-09	0.000139985	up
SF3B4	1.10355	5.44896	2.57e-08	0.00152385	up
CKS1B	1.10699	3.65038	5.21e-07	0.0305722	up
SNRPB	1.10905	6.19106	1.32e-07	0.00780659	up
TMEM262	1.11199	-1.26184	7.02e-07	0.0410997	up
PPOX	1.11443	3.33645	2.47e-08	0.00146601	up
C4orf46	1.11477	1.02859	4.62e-07	0.0271374	up
PCNX3	1.11636	4.94585	1.09e-11	6.56e-07	up
SSR2	1.11685	7.15524	3.77e-07	0.0221754	up
SNRPE	1.11687	4.83894	1.77e-07	0.0104589	up
CCDC93	1.11703	3.52488	1.13e-09	6.75e-05	up
TMEM184B	1.11774	4.3949	7.1e-09	0.00042268	up
ZFP62	1.11981	2.79988	2.74e-08	0.00162641	up
PRIM2	1.12031	2.14226	1.3e-08	0.000771251	up
GIT1	1.1242	4.15526	1.82e-09	0.000108541	up
CDK16	1.12436	4.86988	1.95e-08	0.00115669	up
GARS-DT	1.12462	2.62262	1.45e-07	0.0085834	up
ANKS3	1.13139	2.54737	2.76e-07	0.0162645	up
PCBP4	1.13187	3.82758	4.16e-07	0.024441	up
DENND4B	1.13229	4.38024	1.9e-10	1.14e-05	up
TMEM81	1.13435	0.901728	4.81e-07	0.0282529	up
CUL7	1.13476	4.40527	3.45e-09	0.000205964	up
PPM1F	1.13668	4.0651	1.96e-09	0.00011722	up
CENPP	1.13768	0.621813	3.94e-07	0.02316	up
CLCN2	1.13789	1.94307	5.11e-08	0.00302677	up
NEU1	1.13863	6.04587	5.38e-07	0.0315616	up
DSN1	1.13866	3.21307	2.24e-07	0.0131859	up
ATP6V1C1	1.13935	5.46701	2.22e-07	0.013105	up
COA6	1.14008	4.09748	7.7e-07	0.0450792	up
PIK3C2B	1.14204	3.81439	1.75e-07	0.0103291	up
RPL23AP7	1.14445	-0.0633282	4.66e-07	0.0273468	up
ZC3H3	1.14455	4.23391	4.25e-09	0.000253689	up
NAA40	1.14542	2.7306	1.46e-08	0.000867493	up
DNASE1	1.14912	1.84239	2.91e-07	0.0171037	up
CACYBP	1.15706	4.94826	3.14e-07	0.0184887	up
TRIM65	1.15876	3.08942	3.63e-10	2.17e-05	up
CRAMP1	1.16161	2.12681	3.57e-09	0.000212745	up
DHX34	1.16423	3.66487	1.49e-09	8.88e-05	up
NECAB3	1.1717	4.4035	1.91e-07	0.0112664	up
NSD2	1.1761	4.31131	5.73e-08	0.00339547	up
CEP250	1.17744	3.82614	2.16e-10	1.29e-05	up
ZNF8	1.17889	1.12625	3.59e-08	0.00213092	up
LMNA	1.17906	7.83662	3.94e-08	0.00233973	up
USP21	1.18025	3.05014	2.81e-11	1.69e-06	up
CUEDC1	1.18431	3.45833	4.95e-07	0.0290677	up
TRIM11	1.18436	3.5574	2.34e-09	0.000139555	up
POLA2	1.18608	2.89085	1.14e-08	0.000680953	up
SPARC	1.18693	7.98897	7.21e-07	0.0422254	up
PYGO2	1.18895	4.79626	8.89e-13	5.35e-08	up
ZNF605	1.1905	2.53235	8.45e-09	0.000502901	up
YEATS2	1.19126	3.24061	5.74e-08	0.00340246	up
CHAF1A	1.19179	3.09915	5.3e-08	0.00313978	up
MCM3AP-AS1	1.19369	-0.358103	4.16e-07	0.0244508	up
SBF1	1.19697	4.82112	4.46e-08	0.002646	up
SLC25A29	1.19733	3.42954	1.12e-08	0.000663795	up
RFX5	1.20111	4.30019	5.98e-08	0.00354127	up
DNMT1	1.20135	4.43183	6.61e-07	0.0387468	up
PRRT3	1.20232	-0.00885977	2.75e-07	0.0162013	up
EHMT2	1.20279	4.78564	5.44e-11	3.26e-06	up
ADAMTS7	1.20473	1.32767	3.5e-07	0.0205572	up
MAST2	1.20965	3.99604	2.42e-08	0.00143879	up
CCHCR1	1.2107	3.92542	2.39e-07	0.0140665	up
RHNO1	1.21133	2.75498	1.91e-08	0.00113768	up
C8orf44	1.21267	0.204028	3.8e-07	0.0223568	up
UNKL	1.21365	2.29143	1.1e-07	0.0065084	up
TMEM79	1.21521	1.90525	2.54e-10	1.52e-05	up
BACE1-AS	1.2155	0.119896	3.65e-08	0.00216628	up
TMEM147-AS1	1.21795	0.784794	6.32e-07	0.0370791	up
HDAC4	1.21988	2.50768	2.93e-08	0.00173631	up
SNHG20	1.22055	0.922004	1.26e-08	0.000752435	up
AGO2	1.22823	4.01704	9.84e-09	0.000585958	up
CCT3	1.23007	7.60554	9.1e-08	0.00538239	up
MCM7	1.23227	5.35268	3e-08	0.00178169	up
PLEKHG2	1.23385	2.98125	3.33e-07	0.0195652	up
ZNF251	1.2369	2.80029	3.36e-09	0.000200748	up
MYO19	1.23923	3.98437	1.68e-09	0.00010049	up
POLD1	1.2401	3.55826	2.28e-09	0.000135965	up
TMEM120B	1.2414	2.39406	3.53e-12	2.12e-07	up
ZNF696	1.24346	2.01934	8.88e-10	5.31e-05	up
ABCC5	1.24374	3.20505	4.41e-09	0.000263149	up
C1orf198	1.24473	4.89756	1.38e-07	0.00816223	up
NELFE	1.24653	5.08991	7.7e-08	0.00455797	up
SMG9	1.24887	3.59062	1.36e-09	8.13e-05	up
AP5Z1	1.25123	4.42827	4.69e-11	2.81e-06	up
PLPPR2	1.2515	4.00661	5.66e-07	0.0332081	up
NPEPL1	1.25204	2.48769	1.43e-07	0.00844808	up
ZNF219	1.25646	4.00611	6.84e-08	0.00404899	up
GALNT10	1.26097	3.64055	7.01e-07	0.0410963	up
INCENP	1.26123	2.38	5.72e-08	0.00339105	up
ZNF213	1.26267	2.15706	3.81e-07	0.0223755	up
TBC1D31	1.2637	1.68437	1.63e-07	0.00962727	up
CBFA2T2	1.26477	3.34529	3.82e-11	2.29e-06	up
PACC1	1.26617	1.25028	4.01e-09	0.000239111	up
SLC36A1	1.26673	2.40547	8.53e-08	0.00504751	up
KLC2	1.26805	2.95793	7.79e-10	4.66e-05	up
CEP152	1.27206	0.395522	4.28e-07	0.0251242	up
IDUA	1.27851	3.19081	2.68e-08	0.00159228	up
MROH1	1.28477	4.53134	6.44e-09	0.000383964	up
IRAK1	1.28537	5.95874	4.15e-08	0.00245926	up
TCOF1	1.28624	4.47438	4.93e-11	2.96e-06	up
RTL10	1.28679	3.03988	8.89e-11	5.33e-06	up
PEA15	1.28755	6.05051	3.17e-10	1.9e-05	up
C15orf39	1.28876	3.72732	7.26e-08	0.00429705	up
SPSB2	1.28993	2.32026	2.7e-07	0.0159085	up
WFS1	1.29264	4.72302	7.87e-08	0.00465468	up
FBXL19	1.29315	2.34153	3.97e-10	2.37e-05	up
ZNF618	1.29328	3.134	3.69e-07	0.0216814	up
SUZ12P1	1.30187	0.862791	2.09e-07	0.0123021	up
IQCE	1.3023	3.1154	1.64e-09	9.81e-05	up
ZKSCAN3	1.31181	2.0031	1.59e-07	0.00937012	up
SERPINH1	1.31264	5.85773	6.67e-07	0.0390956	up
ZBED8	1.31673	0.793171	3.55e-08	0.00210724	up
RNF24	1.32173	2.22416	1.14e-07	0.00672615	up
ARHGEF11	1.32224	5.03495	8.95e-11	5.36e-06	up
PLA2G6	1.32469	3.03221	7.91e-07	0.0463394	up
CRYGS	1.32477	-0.237026	4.34e-07	0.0254673	up
DNMT3B	1.32652	0.42394	7.23e-07	0.0423255	up
USP49	1.32708	1.27677	3.61e-10	2.16e-05	up
ADAM15	1.32725	5.45583	1.43e-10	8.59e-06	up
SLC26A2	1.33011	2.39351	2.96e-08	0.00175478	up
SCNM1	1.33339	3.77195	1.48e-07	0.00875107	up
CENPJ	1.3339	1.5443	8.4e-08	0.00496811	up
DSTYK	1.33607	2.86858	1.64e-08	0.000976808	up
SCRIB	1.33616	5.7486	8.41e-11	5.04e-06	up
SUCO	1.33865	4.55079	2.33e-07	0.0137069	up
C8orf33	1.34592	4.89999	3.48e-09	0.000207614	up
FANCG	1.34948	2.39546	4.65e-09	0.000277029	up
IL3RA	1.35345	1.78614	2.27e-08	0.00134628	up
NR2C2AP	1.35364	3.13198	1.4e-09	8.35e-05	up
CAD	1.3548	4.18099	4.83e-11	2.9e-06	up
FAAP24	1.35645	0.431325	1.88e-10	1.13e-05	up
SMG5	1.35772	6.27818	1.42e-10	8.52e-06	up
CKAP2	1.3599	2.68079	4.46e-07	0.0262145	up
PHF19	1.36007	2.58682	3.14e-08	0.00186546	up
MYO15B	1.36219	4.70605	3.82e-07	0.0224341	up
SCAMP3	1.36287	5.88543	7.51e-11	4.51e-06	up
BEND3	1.36504	1.0849	7.6e-07	0.0445301	up
KRT8P12	1.37167	1.46673	2.54e-08	0.00150693	up
NSMCE2	1.37288	3.53652	1.74e-08	0.00103234	up
AHSA2P	1.37545	3.49676	2.07e-07	0.0122113	up
SIPA1L3	1.37804	4.06905	6.23e-08	0.00369225	up
H2AFX	1.38062	3.76164	4.56e-08	0.00270239	up
GINS3	1.38702	1.02169	6.15e-07	0.0360573	up
MCM8	1.38764	2.14566	2.22e-08	0.00131727	up
GPAA1	1.39756	7.01148	6.81e-09	0.000405853	up
L3MBTL1	1.39851	0.425214	1.37e-07	0.00809699	up
PFKFB2	1.39936	3.1086	4.84e-07	0.0284089	up
GBA	1.40547	5.46521	6.44e-11	3.86e-06	up
NRIP2	1.40667	0.795355	6.24e-08	0.00369494	up
TMEM201	1.40866	2.47521	4.94e-09	0.000294557	up
WHRN	1.40943	2.06812	6.91e-07	0.0405006	up
MAPK11	1.41313	2.14325	2.81e-07	0.0165113	up
PRDM15	1.41342	2.19405	1.83e-07	0.0108003	up
AACS	1.41439	3.27313	1.76e-09	0.000105081	up
KAT2A	1.41574	4.70291	2.25e-13	1.35e-08	up
KHDC4	1.41634	3.87743	9.68e-11	5.8e-06	up
MCM4	1.4174	4.60138	2.45e-07	0.0144459	up
C1orf35	1.41908	3.40752	8.69e-10	5.2e-05	up
ITGA6	1.42163	5.13664	1.55e-09	9.23e-05	up
MSH2	1.42385	3.25334	2.44e-10	1.46e-05	up
DDX11	1.43143	2.62908	1.86e-07	0.0109555	up
DNAH14	1.43298	1.89481	2.15e-10	1.29e-05	up
NES	1.4336	4.30964	2.82e-10	1.69e-05	up
SPINDOC	1.43448	2.2786	9.67e-09	0.0005755	up
TMEM106C	1.44054	5.15719	3.94e-08	0.00233891	up
TSSK6	1.44172	0.174763	4.59e-09	0.000273771	up
NECTIN1	1.44325	3.27827	7.07e-09	0.000421413	up
CYB561D1	1.44501	1.61556	1.8e-08	0.00106823	up
P3H4	1.44699	2.81946	1.23e-07	0.00724767	up
SFI1	1.44896	3.10459	3.76e-07	0.0221035	up
DLL4	1.45277	3.00291	3.1e-09	0.000184729	up
FGD1	1.45436	2.07567	3.28e-07	0.0192627	up
UNC119B	1.46036	3.09408	9.41e-10	5.63e-05	up
PDGFB	1.46037	3.21175	2.68e-10	1.61e-05	up
SNHG12	1.46055	1.54532	7.75e-07	0.0453918	up
SEMA3F	1.46337	3.6486	4.7e-12	2.83e-07	up
ANKRD13B	1.46532	0.141382	1.14e-07	0.00673494	up
KCTD7	1.46614	1.95295	3.08e-09	0.000183626	up
ADCY6	1.46763	4.25078	9.21e-12	5.53e-07	up
NCAPD2	1.47149	3.94991	8.59e-10	5.14e-05	up
CDCA4	1.47483	1.79603	1.29e-09	7.69e-05	up
ARHGAP33	1.48181	1.51369	2.68e-09	0.000159736	up
FBF1	1.48246	0.660668	1.36e-08	0.000806121	up
B3GNTL1	1.4826	1.71841	3.4e-08	0.00201865	up
ATAD2	1.48822	4.58612	1.81e-07	0.0106696	up
TMEM164	1.48933	3.11112	7.23e-09	0.000430342	up
DNMT3A	1.4898	3.83261	1.76e-09	0.000105008	up
CCDC18-AS1	1.48992	1.34366	3.98e-07	0.0234096	up
LRRC14	1.49476	3.88967	6.33e-14	3.81e-09	up
ZNF572	1.49768	0.0996086	1.1e-07	0.00648309	up
CHTF18	1.49835	2.32075	3.35e-10	2e-05	up
ABCC10	1.50023	2.99286	3.8e-11	2.28e-06	up
POLE2	1.50624	1.22316	6e-07	0.0351901	up
PDLIM7	1.50685	3.61945	2.52e-09	0.000150516	up
HEY1	1.50844	1.56099	4.69e-10	2.8e-05	up
CDKN2B	1.52006	1.9673	7.5e-07	0.0439427	up
ATAD5	1.52578	0.682952	2.92e-08	0.00173212	up
PYGB	1.52727	5.52681	7.91e-11	4.75e-06	up
TMED2-DT	1.53028	0.126191	1.03e-09	6.14e-05	up
FOXK1	1.53232	3.57166	1.78e-12	1.07e-07	up
MCM6	1.53341	4.05166	1.01e-07	0.00595814	up
ZNF775	1.53412	3.20128	3.86e-08	0.00229216	up
TTC13	1.53503	3.14002	6.42e-13	3.86e-08	up
MCM3	1.5359	5.24598	6.31e-10	3.77e-05	up
SMYD3	1.5373	1.88679	7.53e-08	0.00445424	up
DBF4B	1.53853	1.27253	5.72e-12	3.44e-07	up
PSMC3IP	1.54092	-0.138155	7.31e-08	0.00432945	up
MFGE8	1.54372	3.94224	5.39e-09	0.000321203	up
RUSC1	1.55042	3.67524	1.25e-11	7.52e-07	up
SREBF2-AS1	1.55109	0.395237	3.47e-10	2.08e-05	up
INKA2	1.5514	1.57939	8.48e-08	0.00501524	up
GAS2L3	1.5515	1.77111	6.95e-07	0.0407131	up
KPNA2	1.55208	4.92524	1.16e-09	6.93e-05	up
FAM83H	1.5522	5.79295	2.28e-09	0.000135896	up
RAD54B	1.55393	-0.0920386	9.69e-09	0.000576665	up
GRAMD1A	1.55421	4.86162	5.55e-08	0.00329076	up
KMT5C	1.55789	2.27097	7.58e-10	4.53e-05	up
CASTOR3	1.55864	1.77503	1.46e-10	8.74e-06	up
XRCC3	1.56441	1.98013	1.8e-10	1.08e-05	up
CEP72	1.56686	1.74199	2.83e-08	0.00168045	up
LMNB2	1.56955	3.91045	5.43e-09	0.000323384	up
CENPO	1.56993	1.91844	4.63e-08	0.00274514	up
IQCC	1.57125	0.0828419	6.71e-11	4.02e-06	up
TMCO3	1.5717	4.65928	1.34e-08	0.000797093	up
PRKAR2A-AS1	1.57327	-0.435978	1.05e-07	0.00618033	up
EFNA4	1.57892	2.37097	9.95e-10	5.95e-05	up
FEN1	1.58076	3.92778	1.44e-11	8.63e-07	up
ARHGAP39	1.58182	1.31713	3.49e-09	0.000208339	up
ZHX1-C8orf76	1.5841	-0.681046	4.2e-07	0.0246585	up
AKR1C3	1.58477	7.49418	1.08e-07	0.00640161	up
MTHFD1L	1.59009	2.7687	1.55e-08	0.000922796	up
BCL9	1.59047	3.63815	1.53e-08	0.000909491	up
SLC39A10	1.59716	2.69832	1.73e-08	0.00102882	up
GPSM2	1.59848	1.47377	1.35e-07	0.00794564	up
RUSC1-AS1	1.60307	1.46642	1.03e-07	0.00610582	up
SEMA6C	1.60348	3.2654	3.58e-07	0.0210319	up
MMP14	1.60776	5.65532	7.25e-07	0.0424877	up
MAFG	1.60947	3.54355	1.29e-10	7.76e-06	up
SLC52A2	1.61034	4.04881	1.09e-08	0.000650998	up
NSUN5P1	1.61456	2.02914	4.63e-10	2.77e-05	up
P4HA2	1.6186	4.34954	1e-09	5.98e-05	up
CHEK1	1.62136	2.05382	3.34e-09	0.000199106	up
PRR16	1.63553	-1.18663	4.69e-07	0.027501	up
CAPN11	1.63564	-1.68492	1.76e-07	0.0103743	up
GBAP1	1.64013	-0.125328	2.94e-09	0.000175604	up
PSPH	1.64189	3.85899	4.49e-08	0.00265954	up
LINC00653	1.64612	-2.12681	8.43e-07	0.0493481	up
FAM162B	1.64728	-1.10001	1.82e-07	0.0107476	up
SLC35E4	1.64742	0.0409964	5.18e-09	0.000308547	up
RNASEH2A	1.64914	3.26523	8.52e-09	0.00050713	up
MAP3K9	1.6496	1.74829	3.6e-12	2.16e-07	up
TIGD5	1.6506	2.8567	7.78e-11	4.67e-06	up
TMEM74B	1.66178	1.15447	3.26e-07	0.0191718	up
DNAH17	1.66198	-0.376973	3.2e-07	0.0188263	up
TLCD1	1.66199	2.75513	1.26e-08	0.000748357	up
CCDC34	1.66337	2.49131	6.53e-10	3.91e-05	up
LIN9	1.66374	1.22142	1.77e-10	1.06e-05	up
LAMC1	1.66385	6.56299	6.1e-10	3.65e-05	up
NUDT1	1.66721	2.39792	1.19e-08	0.00070999	up
ZNF692	1.66814	3.4012	6.77e-11	4.06e-06	up
BOP1	1.66958	5.45117	2.94e-07	0.0172804	up
CMTM4	1.67344	3.08171	2.74e-07	0.0161502	up
SPATS2	1.67421	3.22831	1.07e-12	6.41e-08	up
HSF4	1.67436	2.33416	1.5e-07	0.00883004	up
RFC4	1.67548	3.0066	9.25e-11	5.55e-06	up
TEAD2	1.67844	3.63861	3.66e-08	0.00217258	up
BCAS4	1.67893	1.19512	1.56e-07	0.00920187	up
QRICH2	1.68137	1.45585	8.04e-09	0.000478909	up
TAGLN2P1	1.68478	-2.88591	3.13e-07	0.0184364	up
NSUN5P2	1.68503	-0.84018	2.82e-09	0.000168081	up
OSBP2	1.68832	1.3016	4.4e-07	0.0258612	up
LRRC37A3	1.68873	0.781096	6.21e-08	0.00367755	up
LZTS1	1.69033	1.63019	1.92e-09	0.000114596	up
HSPB1	1.69048	8.19657	3.19e-08	0.00189023	up
PTPN14	1.69086	2.82494	2.13e-08	0.0012637	up
ARHGAP22	1.69178	0.0194207	3.58e-07	0.0210698	up
SNHG1	1.69597	3.3804	3.07e-11	1.84e-06	up
GIHCG	1.69639	0.320886	4.24e-08	0.00251699	up
FBXL18	1.70344	1.18815	2.81e-10	1.68e-05	up
FANCE	1.70751	0.903046	4.14e-10	2.48e-05	up
GLI4	1.70824	3.09105	3.37e-09	0.000200797	up
BFSP1	1.70906	-0.621425	1.73e-07	0.0101828	up
HCG25	1.70939	-1.59957	1.09e-08	0.000649003	up
STX1A	1.71133	0.195172	2.18e-09	0.000130145	up
PLXNA1	1.7118	3.81628	5.72e-08	0.00338905	up
CENPH	1.71398	1.13463	2.42e-10	1.45e-05	up
CEP131	1.71818	2.9013	6.77e-13	4.07e-08	up
SH3PXD2B	1.72093	3.10144	5.41e-09	0.000322536	up
LINC01089	1.72161	1.41539	3.85e-10	2.3e-05	up
DDX39A	1.72326	5.12369	1.9e-09	0.000113596	up
MSTO1	1.72401	2.84461	4.41e-13	2.65e-08	up
DNM3	1.73041	-0.0820599	7.88e-10	4.71e-05	up
FBXL19-AS1	1.73198	-0.255465	1.2e-07	0.00710468	up
DCST2	1.7332	-0.34078	2.27e-07	0.0133733	up
ANKRD52	1.73418	4.2981	1.03e-14	6.24e-10	up
LOC100129503	1.73626	-1.91094	1.81e-08	0.00107468	up
KIAA1841	1.73828	1.26516	1.29e-10	7.74e-06	up
C17orf53	1.73975	0.541644	2.42e-09	0.000144406	up
FBLIM1	1.74626	4.0253	2.15e-07	0.0126866	up
THEM5	1.74951	0.969226	1.17e-07	0.00688416	up
FAM189B	1.7574	3.94155	1.79e-15	1.08e-10	up
KITLG	1.76099	2.38886	6.46e-08	0.00382808	up
RBP7	1.76239	2.35523	3.77e-07	0.0221384	up
NUDT17	1.76742	-0.0749221	9.91e-09	0.000589755	up
EML6	1.76825	0.294691	2.24e-07	0.0132065	up
SNHG3	1.77024	2.63775	1.79e-07	0.0105595	up
SPDL1	1.77485	1.79284	1.88e-12	1.13e-07	up
HDAC11	1.77796	3.6882	3.14e-11	1.88e-06	up
LINC00205	1.78319	-0.112154	3.93e-10	2.35e-05	up
SOGA1	1.78527	3.39543	3.82e-12	2.3e-07	up
OTUB2	1.79097	0.583469	2.49e-10	1.49e-05	up
ZNF607	1.80053	0.528915	5.36e-07	0.0314379	up
CHML	1.80702	2.83157	8.55e-08	0.00506008	up
PODXL	1.81334	4.45533	6.73e-11	4.04e-06	up
SOCS7	1.8149	2.43158	2.46e-14	1.48e-09	up
RAB6B	1.81659	1.52598	1.39e-07	0.00821555	up
TARBP1	1.81779	4.08312	5.98e-15	3.61e-10	up
RGS5	1.81966	5.9273	1.82e-10	1.09e-05	up
ZBTB12	1.82358	0.710826	3.64e-09	0.000216867	up
TONSL	1.83529	3.04956	1.93e-12	1.16e-07	up
SLC7A6	1.83584	1.1063	4.64e-08	0.00274824	up
KIFC2	1.83666	2.62894	7.13e-12	4.28e-07	up
CHST1	1.83933	1.4038	1.76e-07	0.0103608	up
CDC25A	1.84006	1.06474	5.97e-08	0.00353804	up
RHBDL1	1.8434	0.821876	4.76e-07	0.027959	up
AJM1	1.8481	1.56429	9.71e-11	5.82e-06	up
EMC3-AS1	1.85143	-0.886955	1.14e-08	0.000681192	up
SPDYA	1.8526	-2.25251	5.61e-09	0.000334057	up
TP53I3	1.85417	4.17926	1.96e-08	0.00116294	up
VWF	1.86599	5.71178	1.96e-07	0.0115697	up
KIAA1522	1.86625	5.39768	2.3e-12	1.38e-07	up
TOMM40L	1.86852	4.21421	2.47e-15	1.49e-10	up
ZNF517	1.87352	3.05058	1.73e-12	1.04e-07	up
GAS5	1.88759	5.8062	9.13e-08	0.00540078	up
KNTC1	1.88866	2.79415	1.42e-09	8.49e-05	up
JCAD	1.89037	3.72582	4.26e-10	2.55e-05	up
MCAM	1.89115	5.08351	2.35e-11	1.41e-06	up
DDX12P	1.89152	-0.315531	6.67e-09	0.000397129	up
ESCO2	1.89753	0.322996	8.13e-07	0.0476242	up
PLK4	1.89762	0.463251	1.03e-10	6.2e-06	up
WDR97	1.90108	0.0767079	1e-07	0.0059257	up
TBC1D16	1.90273	4.62244	6.67e-16	4.02e-11	up
STMN1	1.90366	5.10877	9.93e-12	5.96e-07	up
PRRG3	1.91085	-2.42602	2.56e-07	0.0151022	up
TRIM59	1.91214	0.310351	9.94e-08	0.00587483	up
SLC6A9	1.91276	1.15843	1.65e-07	0.00974	up
ENAH	1.91489	5.51169	2.05e-09	0.000122608	up
LINC00685	1.91626	-2.42745	2.69e-07	0.0158411	up
CENPU	1.91659	2.27594	2.07e-08	0.00122684	up
ABLIM2	1.9175	1.7088	3.64e-07	0.0214018	up
LAMA4	1.92091	3.96088	6.08e-13	3.66e-08	up
JRK	1.92149	2.26844	3.39e-15	2.05e-10	up
DLG5	1.92288	3.26866	1.81e-07	0.0106943	up
SERPINI1	1.92828	1.74193	1.59e-08	0.000945715	up
PABPC1L	1.93122	3.53953	1.1e-08	0.000652292	up
MPP3	1.93454	0.311761	1.45e-07	0.0085674	up
UCK2	1.93988	4.18613	3.05e-13	1.84e-08	up
TLCD5	1.94973	0.948822	2.58e-09	0.000154258	up
ZNF252P-AS1	1.95104	-2.31219	6.96e-07	0.0407925	up
TK1	1.96658	4.04588	5.1e-10	3.05e-05	up
MSH5	1.97089	0.151308	1.31e-08	0.000777427	up
OSBPL3	1.9717	2.32551	1.79e-08	0.00106619	up
STC1	1.97178	3.05771	1.89e-07	0.011141	up
MTBP	1.97379	0.560586	6.31e-12	3.79e-07	up
MEX3A	1.97412	1.63113	6.02e-08	0.00356707	up
PAFAH1B3	1.97911	3.26475	5.41e-08	0.00320578	up
WDR76	1.98054	1.68188	2.38e-09	0.000142058	up
UBE2S	1.9807	3.09019	4.11e-09	0.000245309	up
PDGFRL	1.98204	0.173082	5.66e-07	0.0332124	up
DLK2	1.98552	-0.227428	1.28e-08	0.000764378	up
COL4A2	1.98732	7.20099	1.06e-12	6.4e-08	up
NMB	1.99057	1.04242	4.12e-08	0.0024413	up
LOC103344931	1.99427	-0.0990691	1.03e-09	6.18e-05	up
HMGA1	1.99604	5.57403	9.94e-11	5.96e-06	up
GUSBP11	1.99905	-0.559336	2.04e-08	0.0012111	up
DSCC1	2.0024	1.02046	6.06e-11	3.64e-06	up
TRPC6	2.00851	-0.978464	9.15e-11	5.49e-06	up
MSTO2P	2.01228	-0.232149	1.41e-09	8.41e-05	up
FOXC2	2.01332	-1.77899	1.76e-07	0.0104028	up
RASGRF2	2.02466	1.8445	3.21e-10	1.92e-05	up
CASTOR2	2.02592	-0.778562	6.39e-09	0.000380471	up
TIGD1	2.04318	0.76746	2.09e-09	0.000124941	up
TM4SF19-AS1	2.04325	-2.4689	4.26e-09	0.000253808	up
RHPN1	2.04368	2.08543	2.29e-08	0.00136207	up
FAM222A	2.0503	3.11188	5.2e-10	3.11e-05	up
HELLS	2.05068	1.82672	8.7e-10	5.2e-05	up
MESP1	2.05521	0.691127	2.27e-08	0.00134626	up
RAD51	2.0558	0.534472	1.97e-10	1.18e-05	up
OIP5	2.05632	-0.0485274	1.32e-09	7.9e-05	up
SOWAHA	2.05953	2.89957	2.35e-07	0.0138155	up
PCDH17	2.06105	2.17494	1.84e-11	1.1e-06	up
PDE1C	2.06281	-1.51754	1.49e-09	8.93e-05	up
KCNN3	2.06767	0.981424	6.32e-10	3.78e-05	up
FANCB	2.07346	-1.93894	2.92e-08	0.00173062	up
RPS6KL1	2.07374	1.52055	1.53e-09	9.12e-05	up
YJEFN3	2.0744	0.0140037	4.81e-09	0.000286993	up
SPRED3	2.07765	-1.53273	1.11e-07	0.00654536	up
NUSAP1	2.07987	3.38018	6.29e-13	3.78e-08	up
WDHD1	2.08183	1.22038	2.69e-11	1.62e-06	up
LINC01311	2.08235	-1.58004	1.58e-08	0.00094178	up
BLM	2.08446	0.621066	1.05e-09	6.27e-05	up
LOXL2	2.08511	3.21932	1.51e-13	9.11e-09	up
MAD2L1	2.08754	2.14921	4.46e-10	2.67e-05	up
FOXL1	2.08965	-1.23978	2.06e-07	0.0121468	up
COL8A1	2.08977	2.10597	1.19e-07	0.00702482	up
MCM2	2.0918	4.07955	1.44e-09	8.6e-05	up
ZFP41	2.09503	2.50943	3.68e-13	2.21e-08	up
PAQR4	2.09736	1.96184	1.3e-09	7.76e-05	up
ASIC3	2.10031	-0.25533	4.48e-07	0.0263138	up
FANCD2	2.10522	1.91206	1.66e-11	9.99e-07	up
KCNJ11	2.10584	0.862205	5.45e-07	0.0319481	up
LRRC10B	2.1136	-1.76362	5.83e-07	0.0341772	up
ANGPT2	2.1194	2.27296	5.12e-10	3.06e-05	up
COL4A1	2.12434	7.03035	6.5e-14	3.91e-09	up
JAG2	2.12569	2.88651	7.14e-13	4.3e-08	up
ERFE	2.13031	-0.602513	2.43e-08	0.00144428	up
DTNA	2.13117	3.20088	2.53e-07	0.0149197	up
PKM	2.1312	6.74992	1.93e-07	0.0113732	up
CDC7	2.13716	1.22994	3.24e-09	0.00019338	up
RAB11FIP4	2.13786	4.44524	4.72e-10	2.82e-05	up
RFX8	2.13914	-2.27771	2.93e-10	1.75e-05	up
RAD51AP1	2.13971	0.968338	8.49e-10	5.08e-05	up
FANCI	2.14831	2.67597	1.13e-13	6.79e-09	up
FOXD2-AS1	2.15001	0.800302	3.84e-08	0.00227774	up
MIR4435-2HG	2.1575	3.16106	1.37e-09	8.16e-05	up
TPX2	2.16291	3.85418	1.96e-10	1.17e-05	up
PDE4C	2.16371	0.0791485	2.85e-07	0.0167709	up
FAM171A2	2.17042	-0.453369	6.97e-09	0.00041521	up
SPECC1	2.17085	2.46849	2.17e-07	0.012781	up
TACC3	2.17665	3.95666	2.84e-11	1.7e-06	up
SAPCD1	2.17844	-2.24977	5.74e-08	0.00340196	up
C21orf58	2.17873	0.906261	6.24e-14	3.76e-09	up
MTX1P1	2.182	0.346668	2.92e-10	1.75e-05	up
CD34	2.18656	4.53963	8.4e-20	5.07e-15	up
CDKN2C	2.18932	3.05139	1.41e-11	8.5e-07	up
CDH24	2.18998	0.789045	9.85e-13	5.93e-08	up
KIF24	2.19132	0.566102	3.69e-09	0.000219906	up
LOC101929054	2.19618	-3.155	8.26e-07	0.0483356	up
CNTNAP1	2.20072	1.67272	2.47e-07	0.014519	up
GMNN	2.20124	4.34004	3.01e-13	1.81e-08	up
FAM72B	2.20312	-1.84655	3.72e-07	0.0218665	up
PCLAF	2.20496	2.04371	7.25e-12	4.36e-07	up
ZWINT	2.21279	3.09725	2.79e-10	1.67e-05	up
GPC2	2.21439	-2.2597	1.5e-07	0.00885545	up
TSPO2	2.21802	-1.00454	1.76e-07	0.0103645	up
GPSM1	2.21847	2.54594	1.42e-10	8.5e-06	up
FOXD2	2.22271	0.392758	3.45e-09	0.000205987	up
SCN4A	2.22618	0.145938	1.09e-08	0.00064986	up
PDGFA	2.22861	3.74212	5.2e-13	3.13e-08	up
CAP2	2.2332	3.93948	2.93e-11	1.76e-06	up
CIP2A	2.24038	0.914346	1.23e-09	7.36e-05	up
DOCK3	2.24072	-1.88707	6.89e-08	0.00407829	up
CYTOR	2.24546	2.76406	2.36e-08	0.0014032	up
NOTCH3	2.25053	4.79973	5.88e-14	3.54e-09	up
KIF11	2.25912	2.16116	2.43e-12	1.46e-07	up
SEPTIN5	2.26459	2.1543	3.86e-11	2.31e-06	up
C5orf34	2.27644	-0.33093	1.59e-15	9.59e-11	up
TOB2P1	2.27863	-1.61435	1.69e-08	0.00100409	up
TPM2	2.27866	4.81084	1.55e-08	0.000921602	up
ADM2	2.28467	3.40699	3.5e-07	0.0205646	up
KCNQ3	2.28633	-1.27421	8.02e-07	0.046973	up
RGMA	2.28998	-0.591456	5.03e-10	3.01e-05	up
INPP5J	2.29237	-0.644961	1.02e-07	0.00605625	up
FLVCR1	2.29963	3.04803	1.6e-13	9.66e-09	up
EFNA3	2.30711	0.827254	4.18e-08	0.00247667	up
MAPK12	2.30963	2.53907	9.92e-09	0.000590477	up
CCNF	2.31742	2.16659	6.37e-15	3.84e-10	up
SELENOM	2.32615	4.69924	2.69e-07	0.0158129	up
HSF2BP	2.32891	-2.07348	2.58e-10	1.55e-05	up
SEMA5B	2.32909	1.42674	3e-12	1.8e-07	up
PVT1	2.3423	1.4137	8.67e-08	0.00512778	up
RACGAP1	2.34464	2.93679	1.11e-15	6.68e-11	up
CCDC28B	2.35409	1.47926	4.88e-10	2.92e-05	up
TIGD3	2.3559	-1.00954	1.52e-07	0.00896554	up
ZKSCAN2-DT	2.36354	-0.683886	3.15e-13	1.9e-08	up
EIF4HP2	2.36377	-2.78478	9.29e-08	0.00549076	up
HIST2H4A	2.36718	-2.1635	2.03e-08	0.00120677	up
PRR11	2.37288	1.54883	1.16e-12	6.96e-08	up
ZNF681	2.37594	-0.0598436	1.59e-07	0.00939859	up
VASH2	2.37891	0.216478	3.11e-07	0.0182659	up
IGF2BP2	2.37928	2.71787	2.37e-07	0.0139375	up
TRIM45	2.37934	0.945368	3.17e-11	1.91e-06	up
RECQL4	2.37992	3.2655	8.01e-13	4.82e-08	up
FAM81A	2.38638	-0.629918	2.88e-07	0.0169333	up
RASL12	2.38725	0.863009	3.19e-17	1.93e-12	up
CD200	2.38868	0.974975	3.02e-12	1.82e-07	up
CENPK	2.38994	0.483485	1.32e-10	7.91e-06	up
SNHG25	2.39372	-0.549748	5.91e-07	0.0346717	up
LOX	2.39568	2.84867	1.21e-07	0.00714215	up
LINC00853	2.39742	-0.567625	2.52e-08	0.00149405	up
MAMSTR	2.39848	-0.240451	8.78e-08	0.00519518	up
LINC00628	2.40003	-3.4626	6.57e-07	0.0384805	up
ARHGAP11A	2.40027	1.9478	3.6e-15	2.17e-10	up
CENPW	2.40824	1.58729	3.45e-10	2.07e-05	up
SGO2	2.41056	1.16832	3.81e-14	2.3e-09	up
CENPL	2.41576	1.22491	1.29e-14	7.76e-10	up
KIAA1614	2.41761	0.513858	2.19e-09	0.000130475	up
STAM-AS1	2.41858	-3.07189	5.91e-08	0.00350312	up
STK39	2.42146	2.82821	1.23e-09	7.33e-05	up
DBN1	2.42263	4.13243	1.11e-09	6.61e-05	up
DIPK2B	2.42327	2.4563	8.4e-22	5.08e-17	up
ALPK3	2.43127	3.45196	1.99e-08	0.00118463	up
AURKA	2.43563	3.1625	2.47e-13	1.49e-08	up
LHX4	2.43655	-0.818056	2.43e-10	1.46e-05	up
GPR19	2.43702	-1.65744	5.1e-08	0.00302131	up
CSPG5	2.43843	-0.323156	7.6e-08	0.00450038	up
SNORD104	2.43935	-0.0985952	4.43e-08	0.00262556	up
TMC7	2.44463	0.553851	1.98e-10	1.18e-05	up
TCF15	2.44799	-1.44821	2.94e-08	0.00174516	up
HIST2H2BC	2.45193	1.84529	2.29e-13	1.38e-08	up
ARTN	2.47074	-1.8047	3.43e-07	0.0201411	up
DGKI	2.47553	-1.51586	3.65e-09	0.000217859	up
ITPKA	2.47867	2.23337	1.47e-07	0.00869143	up
HIST1H2AD	2.47963	-2.07311	2.39e-07	0.0140975	up
N4BP3	2.48043	0.286606	3.35e-13	2.02e-08	up
CSPG4	2.48225	2.73052	7.04e-16	4.25e-11	up
EZH2	2.48306	2.63907	6.6e-15	3.98e-10	up
TCF19	2.48448	3.16935	3.45e-12	2.07e-07	up
CAPN10-DT	2.48506	-0.690199	2.71e-13	1.63e-08	up
SLC45A4	2.4907	2.64894	1.52e-07	0.00897302	up
DDX11-AS1	2.49278	-2.11199	3.96e-11	2.37e-06	up
FGF13	2.49468	2.00819	9.05e-08	0.00534909	up
GAREM2	2.49843	0.721994	2.94e-09	0.000175569	up
MYLK-AS1	2.49911	-1.43996	1.33e-11	7.97e-07	up
STRIP2	2.50016	0.254161	2.28e-08	0.00135257	up
STIL	2.509	1.26541	2.08e-14	1.25e-09	up
NRG2	2.51317	-0.768117	2.35e-07	0.0138204	up
PLEKHG4	2.51734	0.833901	8.54e-07	0.0499829	up
CPXM1	2.52	0.743357	1.56e-08	0.000926829	up
PIF1	2.52101	0.283992	9.6e-13	5.78e-08	up
CCDC154	2.52542	-0.671832	3.74e-07	0.0219791	up
CCNE2	2.52795	0.617734	1.53e-08	0.000908857	up
OLFML2A	2.52879	2.53146	1.16e-14	6.99e-10	up
ZNF296	2.532	-0.398847	1e-08	0.000597951	up
SCAT2	2.53497	-2.33554	4.66e-08	0.00276014	up
MELTF-AS1	2.53628	-0.811438	9.33e-09	0.000555623	up
RNF157	2.54741	3.16917	2.33e-07	0.0136954	up
GINS1	2.55866	2.23541	1.48e-11	8.88e-07	up
WDR62	2.57137	1.94694	9.08e-14	5.47e-09	up
TNFRSF4	2.57362	1.13925	3.97e-13	2.39e-08	up
TLDC2	2.57413	0.70878	8.22e-11	4.93e-06	up
PTK7	2.57485	3.12408	1.48e-07	0.0087117	up
CHAF1B	2.57996	1.70228	1.02e-10	6.1e-06	up
FAM83D	2.58991	2.68915	5.36e-13	3.22e-08	up
GNAL	2.59173	1.89152	3.61e-10	2.16e-05	up
MXD3	2.60007	2.22984	4.26e-17	2.57e-12	up
EBF3	2.60388	-0.66567	1.58e-08	0.000937575	up
CDC45	2.60548	1.4828	1.26e-11	7.55e-07	up
LINC01970	2.61255	-3.43943	9.99e-08	0.00590737	up
NETO2	2.62174	0.92391	1.02e-09	6.11e-05	up
TEDC2	2.62406	1.30001	2.99e-12	1.8e-07	up
EDIL3	2.63294	1.58892	3.55e-12	2.14e-07	up
OR2I1P	2.63581	5.04338	2.22e-07	0.0130745	up
ADGRL1	2.63585	3.09412	1.61e-08	0.00095642	up
BAIAP2L2	2.64015	2.5712	3.12e-08	0.00185341	up
KCNJ5	2.64413	1.81484	3.73e-08	0.0022136	up
C20orf144	2.64428	-3.66785	6.17e-10	3.69e-05	up
LINC01136	2.64501	-2.89488	5.11e-07	0.0299902	up
SLC26A6	2.64687	3.56618	6.42e-22	3.88e-17	up
KPNA7	2.65363	-0.367092	2.6e-07	0.0152926	up
LOC644656	2.66278	-0.935501	1.71e-14	1.03e-09	up
ASB16	2.66639	-0.680456	1.97e-12	1.19e-07	up
HASPIN	2.66715	-1.15597	3.9e-10	2.33e-05	up
SPARCL1	2.66927	6.07363	9.26e-08	0.00547743	up
NT5DC2	2.67033	3.70155	8.97e-13	5.4e-08	up
HRCT1	2.67182	2.1738	6.71e-07	0.0393079	up
TMEM266	2.67658	-0.00178197	4.87e-09	0.000290428	up
E2F2	2.69539	0.248332	1.05e-13	6.35e-09	up
GABRE	2.71094	2.99484	1.8e-07	0.0106172	up
TESMIN	2.71124	0.536188	1.91e-12	1.15e-07	up
ECT2	2.71363	2.94885	5.72e-14	3.44e-09	up
CDH13	2.71553	2.40787	2.27e-20	1.37e-15	up
LINC01451	2.71611	0.720386	5.09e-07	0.0298951	up
SYN3	2.72087	-1.26336	4.79e-07	0.0280859	up
FAP	2.72198	0.557927	2.08e-07	0.012236	up
G6PD	2.72229	4.57228	1.08e-09	6.46e-05	up
GPRIN1	2.72274	1.15961	3.76e-11	2.25e-06	up
HIST1H3D	2.72384	-1.30365	8.07e-08	0.0047729	up
MSX1	2.72966	0.725511	4.8e-09	0.000285945	up
REEP2	2.73462	-0.777858	1.68e-08	0.00100013	up
PARPBP	2.73498	0.741238	7.24e-16	4.37e-11	up
ORC1	2.73789	0.996481	1.24e-11	7.42e-07	up
MTFR2	2.7409	-0.332297	2.51e-11	1.51e-06	up
SYPL1P2	2.74148	-3.27674	3.42e-08	0.00202768	up
ORC6	2.74677	0.851516	1.1e-11	6.63e-07	up
MCM10	2.7468	0.882748	7.49e-11	4.49e-06	up
ARID3A	2.74765	3.28206	2.03e-08	0.00120417	up
FAM111B	2.75051	1.97878	3.48e-11	2.09e-06	up
CELSR3	2.76041	1.13144	3.8e-12	2.29e-07	up
RNFT2	2.76113	0.101406	2.52e-10	1.51e-05	up
TRAIP	2.76588	0.850852	3.61e-16	2.18e-11	up
KCNH4	2.77224	-1.61331	1.92e-07	0.0113314	up
HIST1H2BG	2.77989	-0.685333	1.16e-07	0.00685625	up
MND1	2.79373	0.148511	1.21e-14	7.3e-10	up
UBD	2.80914	5.28841	1.02e-08	0.000607367	up
IGSF3	2.81937	3.07183	9.27e-10	5.54e-05	up
BICDL1	2.82386	3.04313	3.09e-11	1.85e-06	up
STAU2-AS1	2.82561	-3.17164	4.31e-07	0.025332	up
CRYBG2	2.82747	0.851203	1.02e-08	0.000608464	up
COLEC12	2.83123	1.17679	7.82e-08	0.00462811	up
ASF1B	2.84553	2.20932	1.82e-13	1.1e-08	up
POLQ	2.8495	0.509679	3.45e-14	2.08e-09	up
GSDMC	2.85014	-1.86555	4.12e-07	0.0241929	up
RPLP0P2	2.85189	-1.43831	5.24e-07	0.0307197	up
EBF1	2.8537	1.60409	1.06e-09	6.36e-05	up
LRRC1	2.85414	2.48036	6.34e-12	3.81e-07	up
SAPCD2	2.85505	0.653998	3.2e-10	1.92e-05	up
ITGA2	2.86085	2.67069	1.06e-09	6.34e-05	up
FER1L5	2.86441	-2.60921	6.86e-07	0.0402251	up
C17orf82	2.86913	-1.28701	7.64e-10	4.57e-05	up
CD109	2.86955	3.03264	1.09e-08	0.000649951	up
BDKRB1	2.87106	-1.36143	2.66e-07	0.0156336	up
CEND1	2.88251	-2.27454	3.75e-07	0.022042	up
HIST1H2AM	2.88306	-2.65539	1.31e-07	0.00772883	up
PLXDC1	2.88917	1.98344	1.27e-15	7.64e-11	up
C12orf75	2.90952	3.21693	2.08e-07	0.0122702	up
DCST1	2.911	-1.53079	1.52e-08	0.000902869	up
RTKN2	2.91247	-0.167707	2.94e-08	0.00174264	up
HCN2	2.91391	-0.336882	1.26e-07	0.00745471	up
ACSL4	2.91725	6.97107	5.2e-08	0.00308366	up
ARHGEF39	2.91852	1.29569	8.42e-20	5.09e-15	up
SLC9A3-AS1	2.91878	3.15318	8.67e-08	0.0051305	up
MIR4664	2.92143	-1.94841	1.44e-08	0.000856698	up
TMEM132A	2.93851	2.76733	1.51e-10	9.04e-06	up
XRCC2	2.93864	0.427661	4.4e-13	2.65e-08	up
DNAJC6	2.94838	1.50043	4.91e-12	2.95e-07	up
PYCR1	2.94936	3.72287	4.64e-07	0.0272173	up
TMPOP2	2.95277	-3.99571	1.95e-07	0.0114689	up
GJC1	2.96895	1.52855	2.38e-17	1.44e-12	up
PTP4A3	2.97749	3.90912	1.75e-14	1.05e-09	up
THY1	2.97984	4.82977	5.54e-21	3.35e-16	up
ROBO1	2.98069	5.05709	4.64e-11	2.78e-06	up
MDFI	2.98085	1.06011	8.31e-08	0.00491388	up
TSPEAR-AS2	2.98484	0.35607	3.37e-07	0.0198367	up
CBX2	2.98556	1.54602	1.14e-11	6.87e-07	up
SGO1	2.98562	0.586135	9.21e-15	5.55e-10	up
MNS1	2.99048	1.22605	2.29e-07	0.0134671	up
NCAPH	3.01113	1.49371	1.09e-15	6.56e-11	up
CLSPN	3.02493	0.060099	1.15e-10	6.86e-06	up
TP73	3.03174	0.682046	6.67e-09	0.000397594	up
NDUFA4L2	3.03186	3.95456	1.52e-13	9.15e-09	up
DTL	3.03352	2.43484	8.52e-15	5.14e-10	up
COL24A1	3.03834	-1.76548	6.38e-07	0.0374306	up
TRIM16	3.04151	3.11042	9.21e-10	5.5e-05	up
RIBC2	3.05087	-0.559973	9.85e-09	0.000586488	up
PTP4A2P2	3.05731	-3.25942	2.95e-13	1.77e-08	up
EME1	3.0619	0.0723595	1.04e-16	6.29e-12	up
RRM2	3.06507	3.82464	4.81e-16	2.9e-11	up
PRRX1	3.06764	0.821061	6.08e-11	3.65e-06	up
UBE2T	3.06841	2.10143	4.4e-18	2.66e-13	up
SPATC1L	3.06962	1.62435	2.59e-11	1.56e-06	up
CDT1	3.07081	2.52684	3.4e-15	2.05e-10	up
HES2	3.07333	-1.07834	3.52e-07	0.0206843	up
LINC01704	3.07837	-4.07712	6.58e-08	0.00389838	up
SP6	3.07985	-0.451575	1.46e-09	8.73e-05	up
HIST1H4E	3.08158	-2.66374	5.63e-07	0.0330228	up
CKAP2L	3.09093	1.34763	1.77e-14	1.06e-09	up
CENPM	3.09387	1.61582	3.4e-13	2.05e-08	up
LINC00665	3.09514	2.26582	1.6e-09	9.58e-05	up
HIST1H4H	3.09724	-0.34843	1.57e-09	9.4e-05	up
CACNB4	3.10032	-0.651986	2.85e-07	0.0167867	up
CRNDE	3.10111	0.680853	9.28e-11	5.56e-06	up
OLFML2B	3.10264	2.34703	4.33e-17	2.61e-12	up
LINC01426	3.10462	0.736701	1.27e-07	0.00747733	up
CDCA3	3.10593	1.76871	7.1e-18	4.29e-13	up
LEF1	3.10962	1.79734	1.08e-09	6.45e-05	up
SEPTIN3	3.11046	-0.292809	2.79e-09	0.000166663	up
CDC6	3.11776	2.83279	1.88e-14	1.13e-09	up
HPDL	3.11967	-1.80896	6.05e-08	0.00358534	up
SPC25	3.12257	0.663964	1.04e-15	6.3e-11	up
COX4I2	3.1231	0.211574	7.99e-13	4.81e-08	up
STC2	3.1274	2.58905	3.65e-10	2.18e-05	up
SPOCD1	3.13535	-1.2091	2.66e-08	0.0015811	up
PXDNL	3.13572	-1.27917	4.43e-12	2.66e-07	up
ARFGEF3	3.13988	2.33982	2.27e-07	0.0133648	up
OACYLP	3.14238	-3.82555	3.87e-07	0.0227463	up
CDCA2	3.14302	0.276439	1.93e-13	1.17e-08	up
PCDHB2	3.14347	-0.220494	4.93e-07	0.0289444	up
IQCD	3.14669	-0.102079	2.59e-09	0.000154341	up
KIF14	3.14681	1.32132	2.77e-14	1.67e-09	up
MAPK8IP2	3.14705	1.97442	4.55e-11	2.73e-06	up
MYO1A	3.14725	0.750141	5.18e-09	0.00030863	up
E2F1	3.14906	3.18719	2.53e-14	1.53e-09	up
PMFBP1	3.15386	-0.646764	4.54e-09	0.000270561	up
RASD2	3.15626	-0.202931	1.24e-18	7.47e-14	up
CENPI	3.16827	0.173904	1.64e-14	9.89e-10	up
FAM155B	3.16868	0.0688755	6.15e-09	0.00036631	up
ASPHD1	3.1687	1.87028	4.69e-07	0.0275046	up
PKMYT1	3.16884	1.53715	2.4e-17	1.45e-12	up
PRC1	3.17111	3.08399	3.07e-21	1.85e-16	up
CDCA8	3.17269	1.9918	7.62e-19	4.6e-14	up
FER1L4	3.17401	0.699009	5.57e-07	0.0326753	up
LOXHD1	3.17589	-2.75139	2.1e-08	0.00124981	up
PLVAP	3.17696	5.87162	1.28e-24	7.77e-20	up
ERCC6L	3.17741	-0.391532	4.23e-15	2.55e-10	up
TRIM17	3.18114	-1.31043	4.92e-07	0.0288609	up
PBK	3.18244	1.57443	1.89e-12	1.14e-07	up
MAFG-DT	3.1888	0.657452	9.27e-10	5.54e-05	up
EPHX4	3.19015	-2.18236	8.02e-09	0.000477693	up
CREG2	3.19542	-2.50285	8.03e-08	0.00475059	up
CENPE	3.19874	1.39373	3.16e-16	1.91e-11	up
NOX4	3.21545	-0.438378	7.8e-23	4.72e-18	up
PLPPR4	3.21778	-1.85552	1.03e-09	6.13e-05	up
LINGO1	3.21992	2.59355	1.52e-09	9.11e-05	up
PRR7-AS1	3.22093	-3.05139	4.27e-08	0.0025303	up
CEP55	3.22396	1.0778	4.75e-13	2.86e-08	up
COLCA2	3.22695	0.920645	1.96e-10	1.18e-05	up
SMC1B	3.2311	-1.21709	2.5e-07	0.0147134	up
APLP1	3.2314	1.42368	1.07e-07	0.00629922	up
HIST2H2BF	3.23217	-1.2448	2.27e-10	1.36e-05	up
S100A3	3.24346	-1.66634	2.04e-08	0.00121144	up
UHRF1	3.24398	1.69018	2.88e-13	1.74e-08	up
SPC24	3.25647	2.3099	1.71e-17	1.03e-12	up
ASIC1	3.27098	0.547477	4.92e-08	0.00291469	up
SCX	3.2776	-0.983007	1.95e-10	1.17e-05	up
NDC80	3.29453	1.90969	2.24e-17	1.35e-12	up
DEPDC1B	3.29546	1.5357	9.73e-11	5.84e-06	up
ATP6V1FNB	3.29927	-0.550522	3.09e-08	0.00183553	up
LINC01535	3.30002	-2.32126	2.63e-07	0.01546	up
DNASE1L2	3.3004	-0.649136	1.33e-07	0.00785906	up
CDKN2B-AS1	3.30107	-1.7019	3.08e-12	1.85e-07	up
SLC6A8	3.30501	4.38682	3.36e-08	0.00199596	up
RN7SL521P	3.30882	-3.60024	3.34e-08	0.00197894	up
LINC01108	3.31361	-2.19535	1.9e-07	0.0112095	up
PTGES	3.31978	1.81684	3.05e-07	0.017926	up
MAPT	3.32021	1.99344	5.98e-12	3.59e-07	up
HMMR	3.32055	2.24515	3.86e-16	2.33e-11	up
CCNB1	3.33049	3.43155	1.82e-19	1.1e-14	up
HAGHL	3.33083	0.674321	2.97e-09	0.000177077	up
CDCA5	3.33461	2.49072	6.79e-22	4.1e-17	up
KIF23	3.34139	1.60934	3.69e-17	2.23e-12	up
PIMREG	3.34508	-0.214577	8.14e-11	4.88e-06	up
RDM1	3.3498	-1.04893	3.61e-10	2.16e-05	up
ALG1L	3.36326	1.99045	2.49e-07	0.014666	up
LINC02685	3.36711	-3.77365	4.18e-08	0.00247659	up
HOXA3	3.3679	0.862609	6.99e-08	0.00414108	up
SNHG4	3.37605	-0.950065	4.38e-10	2.62e-05	up
SLC4A11	3.37664	0.649927	1.12e-07	0.00662366	up
EPPK1	3.3806	2.57365	2.59e-08	0.00153702	up
FAM72C	3.38329	-2.4182	3.3e-08	0.00195527	up
DIAPH3	3.38881	0.548491	8.32e-17	5.02e-12	up
NANOS1	3.39947	0.321828	5.37e-10	3.21e-05	up
SKA3	3.40973	1.06288	2.81e-15	1.7e-10	up
CLCNKA	3.41256	-0.660253	2.3e-07	0.0135601	up
ETV4	3.41406	3.48405	2.64e-08	0.00156926	up
LINC02202	3.41669	-2.27094	1.01e-09	6.04e-05	up
FOXS1	3.43185	0.339916	3.47e-15	2.09e-10	up
RAD54L	3.43209	0.175056	8.34e-15	5.03e-10	up
KIF15	3.43466	0.801057	5.98e-14	3.6e-09	up
ANO2	3.44632	-0.59043	1.12e-07	0.00663779	up
BUB1B	3.44776	1.47695	6.2e-17	3.74e-12	up
INSRR	3.44801	-3.15317	8.06e-07	0.0471878	up
LRRC37A6P	3.4488	-1.20307	2.68e-10	1.61e-05	up
LINC00511	3.45641	1.0701	1.82e-08	0.0010809	up
CCNA2	3.45657	2.70154	5.79e-14	3.49e-09	up
KIF18A	3.46639	0.333652	6.71e-18	4.05e-13	up
ADGRB2	3.46758	-0.126975	3e-07	0.0176208	up
LINC01235	3.47013	-1.75488	1.52e-08	0.000905323	up
SMKR1	3.47844	-2.24594	8.54e-07	0.0499685	up
DUXAP9	3.48224	-2.66321	8.98e-08	0.00531008	up
HIST1H1PS1	3.48654	-3.20704	3.03e-07	0.0178045	up
E2F8	3.48878	0.668727	9.69e-15	5.84e-10	up
PSORS1C1	3.49862	-0.940797	2.67e-08	0.00158545	up
GTSE1	3.5047	1.34882	2.02e-17	1.22e-12	up
KCNE5	3.50959	-1.41909	3.58e-08	0.00212455	up
TRIP13	3.51128	1.53875	2.39e-15	1.44e-10	up
FABP4	3.513	3.15814	6.11e-07	0.0358045	up
E2F7	3.51325	-0.02264	1.36e-14	8.19e-10	up
FUT2	3.5262	0.838305	1.1e-08	0.000655864	up
EXO1	3.53066	1.14277	1.3e-17	7.84e-13	up
BRSK2	3.5374	-0.961081	2.73e-07	0.0160945	up
AURKB	3.54284	1.98589	1.84e-16	1.11e-11	up
HIGD1B	3.54445	-0.714439	4.34e-22	2.62e-17	up
2020-03-04	3.54908	-2.8158	3.2e-12	1.93e-07	up
TNNC1	3.55057	1.00545	6.8e-07	0.0398745	up
LPL	3.56159	1.7204	2.49e-11	1.49e-06	up
CCNB2	3.56617	2.16125	4.5e-19	2.72e-14	up
TMEM178B	3.56767	0.691721	4.11e-08	0.00243981	up
CDK1	3.57075	2.94679	6.31e-17	3.81e-12	up
SFRP4	3.57116	1.93116	1.77e-08	0.00105047	up
NTM	3.57401	0.505695	1.7e-08	0.00100811	up
MKI67	3.57424	4.03631	1.34e-17	8.09e-13	up
TUBB3	3.57823	-1.88699	2.68e-07	0.0157909	up
LINC00634	3.57972	-3.73465	1.67e-08	0.000991128	up
FOXM1	3.58343	3.00728	2.87e-18	1.73e-13	up
GLDN	3.58623	0.730856	2.83e-07	0.0166318	up
PTTG1	3.58993	2.94846	3.35e-16	2.02e-11	up
CASKIN1	3.59469	-2.29315	3.67e-08	0.00217572	up
TLCD3B	3.60218	-2.72707	6.75e-09	0.000402198	up
STMND1	3.60269	-1.03713	6.86e-07	0.0401698	up
MESP2	3.60919	-0.321748	1.74e-12	1.04e-07	up
UNC5A	3.62301	-0.450151	2.82e-08	0.00167353	up
HRAT92	3.62531	-0.621057	5.23e-10	3.13e-05	up
KIF20A	3.63025	2.30467	2.81e-19	1.7e-14	up
ASPM	3.63792	3.30151	1.19e-17	7.2e-13	up
BUB1	3.63929	2.02199	1.88e-19	1.14e-14	up
KIFC1	3.64577	2.71599	1.6e-21	9.67e-17	up
PHEX	3.66366	-0.768175	1.6e-07	0.00945505	up
ATP5MC1P4	3.66585	-3.05816	5.92e-09	0.000352626	up
TICRR	3.66618	0.221014	1.22e-17	7.37e-13	up
ATP6V1B1	3.67739	-0.764847	2.61e-07	0.0153646	up
MSI1	3.69364	1.8637	3.39e-08	0.00200922	up
CSMD2	3.70207	0.071952	4.25e-12	2.55e-07	up
TPBGL	3.71488	-0.315867	3.03e-08	0.00179935	up
EMX1	3.71786	-0.0813138	1.56e-07	0.00920014	up
SHCBP1	3.72043	1.29957	9.91e-14	5.97e-09	up
CA8	3.72534	-1.0179	2.55e-07	0.0150349	up
HJURP	3.73627	1.82804	5.35e-19	3.23e-14	up
DAND5	3.73673	-3.26871	1.36e-07	0.00804683	up
PRND	3.74694	-1.20787	2.9e-08	0.00172301	up
HOXD8	3.75684	-0.508059	9.96e-12	5.99e-07	up
TMEM145	3.76262	-0.894282	1.55e-08	0.000921755	up
TTK	3.76855	1.27673	1.39e-16	8.38e-12	up
DEPDC1	3.76931	1.44957	2.78e-14	1.68e-09	up
MAP7D2	3.77324	0.704794	6.66e-07	0.0390107	up
SFN	3.78333	4.28634	3.64e-07	0.0214157	up
IGDCC4	3.79407	0.0537548	2.77e-07	0.0162996	up
DRP2	3.79908	-3.35021	1.96e-07	0.0115587	up
FBXO43	3.80299	-0.656512	2.4e-17	1.45e-12	up
PLK1	3.80626	2.62533	9.53e-19	5.76e-14	up
CAPN8	3.80796	0.811821	5.51e-07	0.0322936	up
CDKN3	3.80984	2.04732	1.33e-17	8.01e-13	up
FAM72D	3.81232	-2.16439	5.52e-13	3.32e-08	up
KCP	3.81313	0.078878	3.96e-10	2.37e-05	up
DLGAP5	3.83765	1.50923	5.92e-19	3.57e-14	up
ANLN	3.84076	2.71753	8.3e-18	5.01e-13	up
CEL	3.84191	0.178924	8.26e-08	0.0048859	up
CDCA7	3.85153	1.34361	9.13e-09	0.000543867	up
ADRA2C	3.85236	2.00115	1.63e-09	9.74e-05	up
MELK	3.85355	1.73836	5.02e-20	3.03e-15	up
NCAPG	3.85483	2.32746	1.05e-16	6.32e-12	up
PNMA3	3.86058	1.77163	6.96e-07	0.0407802	up
MRAP2	3.86476	0.985172	1.4e-08	0.000830795	up
SLCO1C1	3.87647	-2.60193	6.39e-16	3.85e-11	up
SLC2A5	3.87851	1.91986	5.4e-08	0.00320192	up
HOXD3	3.89457	-3.54342	8.58e-09	0.000510625	up
KIF2C	3.91853	2.24956	1.83e-18	1.1e-13	up
CDKN2A	3.92267	2.63544	5.14e-14	3.1e-09	up
CAPN9	3.93209	-0.501064	2.87e-07	0.0169148	up
BIRC5	3.94153	3.52087	1.68e-18	1.02e-13	up
KIF18B	3.94541	1.55856	3e-18	1.81e-13	up
CA12	3.965	3.43021	5.46e-08	0.00323302	up
IQGAP3	3.96638	3.14979	3.61e-17	2.18e-12	up
COL15A1	3.96964	3.72065	3.13e-21	1.89e-16	up
LRRC77P	3.98919	-2.28913	1.83e-08	0.00108949	up
GNAZ	3.998	2.72881	2.67e-14	1.61e-09	up
CCNE1	4.00384	1.98398	5e-12	3.01e-07	up
TTC39A	4.0118	3.17284	3.21e-11	1.93e-06	up
TROAP	4.01232	2.0205	1.14e-19	6.89e-15	up
LINC01116	4.01365	-1.02554	2.19e-09	0.000130878	up
SIX4	4.02164	-0.272111	3.4e-10	2.04e-05	up
CTSV	4.04841	0.806618	4.27e-09	0.000254426	up
B4GALNT1	4.05544	2.01927	6.31e-12	3.79e-07	up
OR51E1	4.06657	-1.63882	9.03e-22	5.46e-17	up
UNC13A	4.06934	0.0448613	2.27e-07	0.0133712	up
KIF4A	4.09422	2.43093	1.08e-19	6.51e-15	up
FLNC	4.09427	4.05083	1.11e-07	0.00656844	up
CENPF	4.09712	3.60894	8.09e-22	4.89e-17	up
TOP2A	4.09883	4.50524	1.8e-18	1.09e-13	up
GPR35	4.11139	2.181	1.23e-09	7.37e-05	up
CENPA	4.11274	0.618452	3.48e-19	2.1e-14	up
TFAP2A-AS1	4.11616	-2.12682	8.88e-09	0.000528852	up
ACAN	4.13116	0.328885	7.09e-09	0.000422353	up
SRRM3	4.13477	1.14165	7.67e-10	4.59e-05	up
NEK2	4.13912	1.94947	2.65e-19	1.6e-14	up
LCN2	4.15831	6.3054	1.16e-07	0.00683294	up
CACNA1E	4.16045	-2.15599	4.23e-07	0.0248622	up
RHO	4.16099	-3.40183	1.77e-08	0.00105098	up
C5orf46	4.17261	-1.76739	2.63e-10	1.57e-05	up
CDC25C	4.19691	1.04111	1.01e-20	6.13e-16	up
RAB3B	4.20636	3.18515	9.5e-10	5.68e-05	up
DYNC1I1	4.20978	1.72632	2.05e-08	0.00121761	up
NAT8L	4.21039	0.664743	6.93e-07	0.0406173	up
ELFN2	4.21309	1.78711	6.46e-11	3.87e-06	up
SEZ6L2	4.24894	4.4987	8.74e-10	5.22e-05	up
NUF2	4.24933	1.66193	5.22e-19	3.15e-14	up
EGFL6	4.25477	-1.99575	3.77e-11	2.26e-06	up
APLN	4.25607	2.136	3.69e-21	2.23e-16	up
MMP11	4.25862	3.69663	2.89e-13	1.74e-08	up
TEX11	4.26455	-0.54919	1.87e-07	0.0110025	up
GABRQ	4.27582	-1.91829	2.26e-09	0.000134909	up
LOC101929705	4.29803	-0.255972	3.71e-09	0.0002213	up
DIRAS1	4.31746	0.155416	7.39e-07	0.0432733	up
CDC20	4.32067	3.15324	1.53e-18	9.22e-14	up
STRA6	4.33131	-1.00809	1.99e-07	0.0117032	up
HIST1H2AI	4.35081	-2.23994	7.15e-10	4.28e-05	up
MIOX	4.35716	-0.158504	7.7e-07	0.0450961	up
SKA1	4.36268	1.39032	7.27e-19	4.39e-14	up
NEIL3	4.38477	-0.0752111	8.29e-16	5e-11	up
UBE2C	4.40024	2.88201	4.76e-20	2.88e-15	up
NPHS1	4.40576	-3.05648	4.6e-07	0.026997	up
SLC7A11	4.42426	2.1022	2.06e-10	1.23e-05	up
VAX2	4.44236	-1.02926	9.33e-09	0.000555483	up
SIX1	4.46402	-1.05661	2.23e-10	1.34e-05	up
COL9A1	4.47243	-1.50367	9.75e-15	5.88e-10	up
RASGRF1	4.48084	1.05011	6.87e-07	0.0402795	up
LY6H	4.48414	-1.19745	1.87e-10	1.12e-05	up
CTHRC1	4.49058	2.03027	1.55e-13	9.33e-09	up
PTGES2-AS1	4.52416	-2.88905	1.52e-11	9.14e-07	up
SSUH2	4.53795	1.91701	5.43e-09	0.000323606	up
SLC9A3	4.54242	1.16363	9.17e-09	0.000546167	up
SNCG	4.55017	4.57181	5.01e-09	0.000298556	up
KCNF1	4.56806	-0.0532454	7.08e-08	0.00419047	up
GHRHR	4.57912	-0.133602	1.68e-07	0.00990964	up
KCNMB2-AS1	4.62971	-0.660108	4.25e-08	0.00251876	up
GABRD	4.64898	0.982081	1.3e-28	7.87e-24	up
MYBL2	4.67573	3.40093	6.11e-18	3.69e-13	up
CALY	4.68402	-1.92954	8.71e-08	0.00515123	up
PPP1R14D	4.69097	-1.06906	2.03e-07	0.0119387	up
KCNC1	4.69615	-2.6775	3.87e-07	0.0227367	up
IGF2BP3	4.70233	1.06492	4.23e-10	2.53e-05	up
MDK	4.73513	6.61436	4.92e-17	2.97e-12	up
COCH	4.75569	1.82941	4.3e-10	2.57e-05	up
RFLNA	4.76076	0.304677	3.31e-09	0.0001972	up
DIO2	4.76714	0.887256	2.03e-07	0.0119679	up
LOC100128362	4.7674	-4.15168	6.94e-08	0.0041086	up
AKR1B10	4.76755	8.29617	2.85e-07	0.0167627	up
OSR2	4.77168	-0.162756	4.99e-08	0.00295845	up
FATE1	4.80656	-1.97588	4.41e-14	2.66e-09	up
GAD1	4.80902	-1.12022	8.68e-08	0.00513214	up
SPP1	4.81471	8.65274	1.22e-08	0.00072615	up
HAVCR1	4.84477	-0.993338	3.26e-07	0.0191479	up
UCHL1	4.8574	2.69889	8.87e-08	0.0052449	up
LDLRAD1	4.88142	0.584331	3.39e-10	2.03e-05	up
HOXD10	4.92151	-1.69414	2.57e-08	0.00152412	up
SCG2	4.92564	-1.78771	4.02e-09	0.000239577	up
SFTA1P	4.98737	-2.6811	3.82e-17	2.31e-12	up
LYPD1	5.0059	2.03847	6.48e-12	3.89e-07	up
TGM3	5.02052	3.45525	3.93e-10	2.35e-05	up
OTX1	5.02053	-0.496273	1.25e-12	7.54e-08	up
HAGLROS	5.02056	-3.14942	2.3e-16	1.39e-11	up
HOXC6	5.03578	-1.52099	2.05e-07	0.0120711	up
SPOCK1	5.03994	0.802755	5.31e-13	3.19e-08	up
PI15	5.05314	1.07818	5.27e-08	0.00312488	up
CABYR	5.05477	2.40076	1.62e-10	9.72e-06	up
ESM1	5.06922	2.64281	2.96e-21	1.79e-16	up
KCNH2	5.08348	1.99127	2.98e-07	0.0175572	up
SYT3	5.08635	0.530095	6.39e-07	0.0374515	up
EN2	5.08749	-2.05091	6.81e-07	0.0399066	up
HOXD4	5.10645	-3.07244	8.96e-08	0.00529717	up
HOXD9	5.12241	0.206879	4.78e-13	2.88e-08	up
KCNH6	5.12825	-1.01964	6.79e-07	0.039817	up
LINC00906	5.15215	-3.39168	4.7e-07	0.0275712	up
ST8SIA6-AS1	5.15334	0.530414	4.15e-07	0.0243598	up
ZNF695	5.19689	-2.50399	7.88e-08	0.00466131	up
AKR1B15	5.19839	2.00668	3.98e-07	0.0234054	up
GBX2	5.27472	-3.84103	1.44e-07	0.00848854	up
CACNG4	5.27505	1.98285	2.76e-07	0.0162189	up
C6orf223	5.30472	2.21741	2.88e-07	0.0169693	up
NXPH4	5.31089	1.45348	7.74e-14	4.66e-09	up
CERS1	5.31145	-0.39557	5.24e-08	0.00310283	up
DUSP9	5.31915	3.84494	1.89e-11	1.14e-06	up
PEG10	5.37769	6.47713	8.94e-08	0.0052844	up
SLC30A3	5.40698	0.308768	5.76e-08	0.00341515	up
EBF2	5.4441	-0.518116	4.01e-25	2.43e-20	up
AFF2	5.4444	0.0107207	5.62e-07	0.0329731	up
BCAN	5.46173	1.17221	4.98e-12	3e-07	up
UPK3A	5.48255	2.4212	5.42e-07	0.0318066	up
NCAPD2P1	5.48258	-2.14143	5.05e-09	0.000300783	up
DLX5	5.51273	-1.19234	2.58e-07	0.0152111	up
C20orf204	5.6212	2.26365	4.51e-11	2.7e-06	up
PPP2R2C	5.64764	1.88271	6.06e-08	0.0035867	up
EPS8L3	5.66221	3.2854	1.06e-13	6.37e-09	up
CYP19A1	5.6651	-0.702586	2.67e-07	0.0157079	up
CPA6	5.71909	-1.55429	1.46e-07	0.00861186	up
ACP4	5.71992	-0.760105	2.09e-08	0.00124356	up
NQO1	5.76962	6.98173	4.32e-11	2.59e-06	up
FSTL4	5.79603	1.41538	6.55e-10	3.92e-05	up
MUC13	5.81009	6.17977	1.4e-10	8.39e-06	up
PSCA	5.83229	-0.166129	8.24e-07	0.0482469	up
CRLF2	5.84841	-0.729702	7.33e-08	0.00434006	up
PDIA2	5.85417	0.461079	7.55e-08	0.00446714	up
PITX1	5.8593	1.87387	4.61e-09	0.000275144	up
TEX19	5.85992	-2.51115	1.22e-10	7.33e-06	up
SLC22A31	5.88273	3.53546	3.04e-07	0.0179063	up
TRIM50	5.88873	2.21545	6.1e-09	0.000363337	up
HOXA10	5.92085	0.416042	9.41e-12	5.65e-07	up
HOXC9	5.95338	-1.22906	3.58e-07	0.0210287	up
GPC3	5.97362	8.46079	7.49e-14	4.51e-09	up
MATN3	6.04111	1.36305	1.64e-09	9.79e-05	up
HOXA11-AS	6.05008	-2.70928	6.25e-08	0.00369916	up
EVX1	6.10536	-2.66244	1.18e-08	0.000704467	up
NPFFR2	6.11815	-1.50458	2.88e-07	0.0169522	up
SIX2	6.12753	-0.709343	1.68e-10	1.01e-05	up
S100P	6.1887	4.73699	1.59e-10	9.52e-06	up
NPSR1-AS1	6.20062	-0.642495	4.25e-08	0.00252077	up
GABBR2	6.21636	1.80225	4.32e-07	0.025359	up
HOXD1	6.23693	-2.59183	4.24e-09	0.000252596	up
NMRAL2P	6.25695	1.54464	7.96e-12	4.78e-07	up
LINC02475	6.34345	-1.96658	5.73e-09	0.00034144	up
LINC01224	6.35856	-1.52034	2.17e-09	0.000129576	up
DQX1	6.36571	0.472108	3.94e-09	0.000234892	up
LINC01532	6.39441	-2.01753	1.34e-09	8e-05	up
INHA	6.40966	1.85346	1.42e-07	0.00838128	up
HHIPL2	6.42707	0.849341	3.4e-10	2.04e-05	up
MEP1A	6.4611	2.28687	6.32e-08	0.00374095	up
MIR2052HG	6.56202	-2.87291	5.23e-08	0.0031013	up
GNG4	6.5664	2.89914	7.66e-09	0.000455934	up
SLC7A10	6.57103	0.817279	2.48e-07	0.0145774	up
ISX	6.5894	1.81283	7.31e-09	0.000435312	up
LINC00355	6.60638	-2.29267	1.03e-07	0.00606172	up
THBS4	6.65299	3.84282	1.68e-18	1.02e-13	up
IGDCC3	6.66488	-0.595117	3.59e-07	0.0211212	up
CEACAM20	6.67097	1.25621	1.87e-07	0.0110026	up
HOXA13	6.67173	1.67382	1.04e-10	6.22e-06	up
KCNJ6	6.67502	0.686958	2.13e-07	0.0125546	up
PPP1R1B	6.84342	1.06714	8.55e-08	0.00505756	up
ZIC2	6.85455	1.26098	3.9e-14	2.35e-09	up
GLP1R	6.86181	-1.62275	2.58e-07	0.0152179	up
IBSP	6.86511	-2.06696	1.34e-07	0.00788367	up
KCNK9	6.86732	-0.680165	8.71e-09	0.000518783	up
FRRS1L	6.9112	0.75324	3.41e-07	0.0200707	up
LINC02163	6.99457	-2.50698	8.58e-08	0.00507583	up
HAGLR	6.99614	1.74208	1.09e-15	6.6e-11	up
MAFA-AS1	7.03851	-2.48296	1.97e-07	0.0116319	up
ZIC5	7.05071	0.069466	4.5e-10	2.69e-05	up
HOTTIP	7.07595	-0.508639	9.86e-10	5.9e-05	up
HOXB9	7.08576	-1.7983	9.26e-08	0.00547711	up
AFP	7.19331	8.54823	1.05e-08	0.000623195	up
LOC102724908	7.19343	3.15127	9.44e-09	0.00056205	up
LINC00942	7.29667	1.13818	1.41e-07	0.00833264	up
DKK1	7.30332	3.34151	3.25e-09	0.000194154	up
MAGEB17	7.40537	-0.554247	2.46e-07	0.0145125	up
CHGA	7.46209	0.187388	5.4e-08	0.00320132	up
IGF2BP1	7.46228	2.86388	3.86e-16	2.33e-11	up
MAFA	7.52137	1.43211	7.77e-08	0.00459711	up
FER1L6	7.55371	0.873344	5.52e-08	0.00327205	up
BMS1P8	7.56127	0.993653	4.38e-11	2.63e-06	up
ABCB5	7.57091	0.492948	1.14e-07	0.00675663	up
LINC01234	7.68453	0.679769	3.84e-08	0.00227517	up
MYO18B	7.77025	1.31694	8.92e-11	5.35e-06	up
PRAME	7.84474	2.62938	2.53e-08	0.00150215	up
SEZ6	7.92787	3.05579	5.86e-08	0.00347031	up
TINAG	7.96422	1.04745	6.12e-08	0.00362468	up
TBX4	8.05316	0.274562	1.36e-09	8.11e-05	up
AFAP1-AS1	8.10307	2.87622	3.27e-11	1.96e-06	up
LINC01833	8.11824	-0.73417	6.35e-08	0.00375857	up
WNT3A	8.12141	0.858382	6.98e-07	0.0409095	up
DMBT1	8.15465	2.81004	8.47e-07	0.0495889	up
LINC02806	8.20112	-0.830607	2.56e-09	0.000152578	up
TM4SF20	8.32058	3.10349	1.17e-07	0.00693437	up
LINC02241	8.44688	-0.365026	7.08e-07	0.0414945	up
B4GALNT2	8.55868	0.976023	6.16e-09	0.000367032	up
ACTL8	8.76976	0.717307	7.01e-07	0.0410418	up
DNER	8.98398	2.28879	2.33e-07	0.0137066	up
PAGE4	9.11731	3.21203	7.96e-07	0.0466383	up
CSAG1	9.12574	1.33497	3.31e-07	0.0194606	up
LINC01287	9.19241	1.30444	8.07e-07	0.0472731	up
TRIM71	9.20491	2.27265	1.01e-12	6.05e-08	up
CPLX2	9.2833	5.15191	5.76e-09	0.000343532	up
MAGEA1	9.76465	1.83358	3.91e-10	2.34e-05	up
COX7B2	9.86194	0.764998	6.95e-07	0.0407361	up
TERT	10.0169	1.0073	9.27e-14	5.58e-09	up
LINC01419	10.3196	1.74114	3.29e-07	0.0193505	up
PGC	10.514	7.04757	4.09e-07	0.024045	up
COL2A1	10.5978	4.48147	1.57e-08	0.000934124	up
REG3A	11.661	8.83434	3.67e-07	0.0215554	up
REG1A	12.4179	7.15375	4.03e-08	0.00238731	up
