# Supplementary material for: Identification of Key Genes Associated With the Process of Hepatitis B Inflammation and Cancer Transformation by Integrated Bioinformatics Analysis
Source: Front Genet. 2021 Sep 1;12:654517. doi: 10.3389/fgene.2021.654517 (PMC8440810; doi:10.3389/fgene.2021.654517)
Supplement: Supplementary Table 5 — GO analysis of overlapping DEGs induced by HBV. [file Table_5.XLSX]

## Sheet: 工作表1
Category	Term	Count	%	PValue	Genes	List Total	Pop Hits	Pop Total	Fold Enrichment	Bonferroni	Benjamini	FDR
GOTERM_BP_DIRECT	GO:0051301~cell division	8	38.0952	9.88052e-08	CCNE2, CDK1, MAD2L1, NEK2, ZWINT, TPX2, PTTG1, CCNA2	21	350	16792	18.277	2.01561e-05	2.01561e-05	0.000124243
GOTERM_BP_DIRECT	GO:0000070~mitotic sister chromatid segregation	4	19.0476	3.2681e-06	MAD2L1, NEK2, ZWINT, NUSAP1	21	25	16792	127.939	0.000666472	0.000333292	0.00410943
GOTERM_CC_DIRECT	GO:0005634~nucleus	16	76.1905	3.74973e-05	CDK1, CPEB3, NEK2, DTL, TPX2, NUSAP1, PTTG1, DEPDC1, CCNE2, UHRF1, MAD2L1, ZWINT, RRM2, STK39, CCNA2, TOP2A	21	5415	18224	2.56416	0.00292057	0.00292057	0.0396568
