# Supplementary material for: Identification of Key Genes Associated With the Process of Hepatitis B Inflammation and Cancer Transformation by Integrated Bioinformatics Analysis
Source: Front Genet. 2021 Sep 1;12:654517. doi: 10.3389/fgene.2021.654517 (PMC8440810; doi:10.3389/fgene.2021.654517)
Supplement: Supplementary Table 6 — KEGG analysis of overlapping DEGs induced by HBV. [file Table_6.XLSX]

## Sheet: 工作表1
Category	Term	Count	%	PValue	Genes	List Total	Pop Hits	Pop Total	Fold Enrichment	Bonferroni	Benjamini	FDR
KEGG_PATHWAY	hsa04114:Oocyte meiosis	5	23.8095	2.16568e-06	CCNE2, CDK1, MAD2L1, CPEB3, PTTG1	8	111	6879	38.7331	5.41406e-05	5.41406e-05	0.00175705
KEGG_PATHWAY	hsa04110:Cell cycle	5	23.8095	3.3768e-06	CCNE2, CDK1, MAD2L1, PTTG1, CCNA2	8	124	6879	34.6724	8.44165e-05	4.22092e-05	0.00273964
