# Supplementary material for: Identification of Key Genes Associated With the Process of Hepatitis B Inflammation and Cancer Transformation by Integrated Bioinformatics Analysis
Source: Front Genet. 2021 Sep 1;12:654517. doi: 10.3389/fgene.2021.654517 (PMC8440810; doi:10.3389/fgene.2021.654517)
Supplement: Supplementary Table 7 — Prognostic value of the nine genes in the HBV-related HCC patients of the TCGA cohort. [file Table_7.XLSX]

## Sheet: 工作表1
Gene	p.value	HR	Low 95%CI	High 95%CI
PTTG1	0.00175541	1.04886	1.01798	1.08068
MAD2L1	0.0056785	1.16196	1.04471	1.29238
PCLAF	0.0057891	1.16463	1.04515	1.29777
RRM2	0.00804495	1.04041	1.01037	1.07134
TPX2	0.0211664	1.03524	1.0052	1.06618
CDK1	0.0305307	1.03471	1.00321	1.06721
NEK2	0.034223	1.09637	1.00687	1.19382
DEPDC1	0.0408073	1.09762	1.0039	1.20008
ZWINT	0.0452178	1.0486	1.00101	1.09846
